# Supplementary material for: DNA-based identification of plants and the genomic nature of plant species differences
Source: Commun Biol. 2026 Mar 26;9:673. doi: 10.1038/s42003-026-09858-7 (PMC13183946; doi:10.1038/s42003-026-09858-7)
Supplement: Supplementary file 4 — Supplementary Data 1-13 [file 42003_2026_9858_MOESM4_ESM.xlsx]

## Sheet: S1. Monophyly_Ratio_all
Supplementary Data 1. Monophyletic Ratio of 151 datasets
Genus name	Morph types	Number of Samples	Number of Species	Number of Species (N>1)	Number of Monophyletic species	Monophyletic Ratio	Sequencing Method	Classification	Data_Source_Citation	Reference
Juglans_3	Woody	40	8	8	6	0.75	2b-RAD	Angiosperm	X. Y. Mu, Fron. in Plant Sci, 2017	(67)
Planchonella	Woody	144	80	17	9	0.53	3 markers	Angiosperm	Swenson, U., Syst. Biol, 2019	(104)
Asarum	Herbaceous	83	50	34	25	0.74	ddRAD	Angiosperm	Yudai Okuyama, Ann. Bot., 2020	(9)
Boechera	Herbaceous	45	10	10	10	1	ddRAD	Angiosperm	Ingrid E. Jordon-Thaden, Appl. Plant Sci., 2020	(14)
Brownea_1	Woody	171	2	2	0	0	ddRAD	Angiosperm	Schley et al., Mol. Eco., 2020	(15)
Ceratopteris	Herbaceous	50	5	4	1	0.25	ddRAD	Fern	Sylvia P. Kinosian, Mol. Phy. Evol., 2020	(26)
Diplostephium	Woody	74	69	3	2	0.67	ddRAD	Angiosperm	Oscar M. Vargas, New Phytol, 2017	(41)
Draba	Herbaceous	43	41	2	1	0.5	ddRAD	Angiosperm	Ingrid E. Jordon-Thaden, Appl. Plant Sci., 2020	(14)
Juniperus	Woody	68	26	25	24	0.96	ddRAD	Angiosperm	Kathryn A. Uckele, Mol. Phy. Evol., 2021	(68)
Panax	Herbaceous	100	5	5	5	1	ddRAD	Angiosperm	Mingmei Zhou, Mol. Phy. Evol., 2020	(91)
Petalidium	Herbaceous	45	22	11	11	1	ddRAD	Angiosperm	Erin A. Tripp, Eco & Evo, 2017	(97)
Primula	Herbaceous	82	27	27	27	1	ddRAD	Angiosperm	F.C. Boucher, Mol. Phy. Evol., 2016	(110)
Solidago	Herbaceous	44	14	14	10	0.71	ddRAD	Angiosperm	Ingrid E. Jordon-Thaden, Appl. Plant Sci., 2020	(14)
Cereus	Herbaceous	63	18	11	6	0.55	ddRAD	Angiosperm	Juliana Rodrigues Bombonato, Mol. Phy. Evol., 2020	(27)
Amaranthus	Herbaceous	94	35	23	8	0.35	GBS	Angiosperm	Markus G. Stetter, Mol. Phy. Evol., 2017	(3)
Antirrhinum_2	Herbaceous	87	32	22	19	0.86	GBS	Angiosperm	Ana Otero, Front. Pla. Sci., 2021	(6)
Argyranthemum	Herbaceous	81	22	19	14	0.74	GBS	Angiosperm	Oliver W. White, New Phyt., 2020	(7)
Camellia_1	Woody	168	13	10	6	0.6	GBS	Angiosperm	(unpublished)	(140)
Canarium	Woody	38	18	14	5	0.36	GBS	Angiosperm	Sarah Federman, PLoS One, 2018	(19)
Coffea_1	Woody	81	78	3	3	1	GBS	Angiosperm	Perla Hamon, Mol. Phy. Evol., 2017	(29)
Euphrasia_2	Herbaceous	49	4	4	0	0	GBS	Angiosperm	Ding (unpublished)	(141)
Facchinia	Herbaceous	17	7	2	2	1	GBS	Angiosperm	M. S. Dillenberger, Mol. Phy. Evol., 2017	(46)
Fothergilla	Woody	39	3	3	1	0.33	GBS	Angiosperm	Zhe-Chen Qi, JSE, 2015	(47)
Helianthemum	Herbaceous	124	73	26	19	0.73	GBS	Angiosperm	Sara Martín-Hernanz, Fron. in Plant Sci, 2019	(52)
Helianthus_2	Herbaceous	292	21	21	14	0.67	GBS	Angiosperm	G. J. Baute, Am. J. Bot., 2016	(54)
Hemerocallis	Herbaceous	238	6	6	4	0.67	GBS	Angiosperm	Shun K. Hirota, Mol. Phy. and Evo., 2021	(55)
Homogyne	Herbaceous	24	3	3	3	1	GBS	Angiosperm	Michael A. Gerschwitz‐Eidt, Alpine Botany, 2018	(57)
Iris	Herbaceous	632	5	5	0	0	GBS	Angiosperm	Zalmat, A. S., Am. J. Bot., 2021	(63)
Juglans_1	Woody	140	5	5	0	0	GBS	Angiosperm	Peng Zhao, Mol. Phy. Evol., 2018	(65)
Lens	Herbaceous	83	7	7	1	0.14	GBS	Angiosperm	N. A. Tinker, PLoS One, 2015	(70)
Lentil	Herbaceous	190	4	4	4	1	GBS	Angiosperm	Marta Liber, Fron. in Plant Sci, 2021	(71)
Linaria	Herbaceous	76	17	13	12	0.92	GBS	Angiosperm	M. Fernandez-Mazuecos, syst. Bio.., 2018	(72)
Micromeria	Herbaceous	46	11	7	4	0.57	GBS	Angiosperm	Manuel Curto, Mol. Phy. Evol., 2018	(79)
Ophrys_2	Herbaceous	54	4	4	3	0.75	GBS	Angiosperm	lvatore Cozzolino, JSE, 2019	(87)
Scalesia	Woody	35	15	7	5	0.71	GBS	Angiosperm	Fernandez-Mazuecos, M., Curr Biol, 2020	(124)
Triodia	Herbaceous	144	14	14	11	0.79	GBS	Angiosperm	Benjamin M. ANDERSON, PLoS One, 2017	(133)
Triticum	Herbaceous	114	6	5	0	0	GBS	Angiosperm	Do Yoon Hyun, Fron. in Plant Sci, 2020	(134)
Vitis_1	Woody	87	18	17	7	0.41	GBS	Angiosperm	Laura L. Klein, Am. J. Bot., 2018	(138)
Penstemon	Herbaceous	83	75	5	4	0.8	MSG	Angiosperm	Wessinger, C. A., Am. J. Bot., 2016	(96)
Tolpis	Herbaceous	27	11	6	3	0.5	MSG	Angiosperm	M. E. Mort, Am. J. Bot., 2015	(131)
Aichryson	Herbaceous	27	13	5	2	0.4	RAD	Angiosperm	Philipp Hühn, Mol. Phy. and Evo., 2022	(1)
Antirrhinum_1	Herbaceous	86	24	19	11	0.58	RAD	Angiosperm	M. Durán‐Castillo, New Phy, 2022	(5)
Bambusoideae_1	Herbaceous	56	39	13	10	0.77	RAD	Angiosperm	X. Q. Wang, Sci. Rep., 2017	(10)
Bambusoideae_2	Herbaceous	4	2	2	2	1	RAD	Angiosperm	X. Q. Wang, Mol. Ecol., 2013	(11)
Barleria	Woody	182	162	12	9	0.75	RAD	Angiosperm	Robert Comito, Mol. Phy. and Evo., 2022	(12)
Betula	Woody	64	45	11	10	0.91	RAD	Angiosperm	Nian Wang, Mol. Phy. Evol., 2020	(13)
Camelina	Herbaceous	44	5	5	4	0.8	RAD	Angiosperm	Jordan R. Brock, Mol. Phy. Evol., 2018	(17)
Camellia_2	Woody	18	5	3	3	1	RAD	Angiosperm	H. Yang, PLoS One, 2016	(18)
Carex	Herbaceous	50	19	9	9	1	RAD	Angiosperm	Tamara Villaverde, JSE, 2020	(22)
Cassiope	Herbaceous	18	13	4	4	1	RAD	Angiosperm	Yan Hou, Mol. Phy. Evol., 2015	(23)
Castanea_1	Woody	37	7	4	4	1	RAD	Angiosperm	Elizabeth L. Spriggs, Am. J. Bot., 2021	(24)
Cornus	Woody	83	32	18	11	0.61	RAD	Angiosperm	Kira Lindelof, JSE, 2020	(32)
Diapensia	Herbaceous	18	6	6	6	1	RAD	Angiosperm	Yan Hou, PLoS One, 2015	(37)
Diospyros	Woody	355	14	12	12	1	RAD	Angiosperm	Alex G. Linan, Mol. Eco., 2021	(40)
Gymnadenia	Herbaceous	30	7	6	6	1	RAD	Angiosperm	Richard M. Bateman, Syst. Biol.,2021	(51)
Hippocastaneae	Woody	68	18	15	15	1	RAD	Angiosperm	Zhi-Yuan Du, Mol. Phy. and Evo., 2020	(56)
Iberodes	Herbaceous	38	5	5	5	1	RAD	Angiosperm	Ana Otero, Mol. Eco., 2022	(59)
Isodon	Herbaceous	49	7	7	5	0.71	RAD	Angiosperm	Miho Ogishima, PSB, 2019	(64)
Juglans_2	Woody	28	9	8	5	0.63	RAD	Angiosperm	Xian-Yun Mu, Mol. Phy. and Evo., 2020	(66)
Lupinus	Herbaceous	124	41	15	10	0.67	RAD	Angiosperm	N. Contreras-Ortiz, Botanical Journal of the Linnean Society, 2018	(75)
Megistostegium	Woody	89	3	3	1	0.33	RAD	Angiosperm	Margaret M. Hanes, Ecol. and Evol., 2021	(76)
Melicope	Woody	95	41	24	21	0.88	RAD	Angiosperm	Claudia Paetzold, Fron. in Plant Sci, 2019	(77)
Mimulus	Woody	74	13	11	6	0.55	RAD	Angiosperm	Madeline A. Chase, Am. J. Bot., 2017	(80)
Mrysine	Herbaceous	24	13	3	1	0.33	RAD	Angiosperm	Marc S. Appelhans, JSE, 2020	(81)
Myricaceae	Woody	19	7	4	4	1	RAD	Angiosperm	Liu, PLoS One, 2015	(82)
Nyssa	Woody	88	8	4	2	0.5	RAD	Angiosperm	Zhou, Mol. Phy. and Evo., 2018	(85)
Ophrys_1	Herbaceous	34	30	4	4	1	RAD	Angiosperm	Bateman, Ann. of Bot., 2018	(86)
Passiflora_sect_Decaloba	Woody	217	97	53	42	0.79	RAD	Angiosperm	Serena Acha, Mol. Phy. and Evo., 2021	(93)
Pedicularis	Herbaceous	13	6	4	3	0.75	RAD	Angiosperm	Eaton, Syst. Biol., 2013	(95)
Phoebe	Woody	26	2	2	2	1	RAD	Angiosperm	Xin Ding, JSE, 2019	(98)
Pterocarya	Woody	22	6	6	5	0.83	RAD	Angiosperm	Yi-Gang Song, Plants, 2020	(112)
Quercus_sec._Quercus	Woody	83	14	11	8	0.73	RAD	Angiosperm	Sorel Fitz-Gibbon, Genome, 2017	(113)
Quercus_sec._Virentes	Woody	43	14	7	6	0.86	RAD	Angiosperm	J. Cavender-Bares, Mol. Eco., 2015	(114)
Quercus_White_oak	Woody	134	53	36	28	0.78	RAD	Angiosperm	John D. McVay, Genome, 2017	(115)
Quercus_White_oak_2	Woody	34	24	6	4	0.67	RAD	Angiosperm	Kasey K. Pham, Genome, 2017	(116)
Roscoea	Herbaceous	33	7	5	5	1	RAD	Angiosperm	Jianli Zhao, Mol. Phy. and Evo., 2021	(118)
Salix_C_V	Woody	58	15	15	15	1	RAD	Angiosperm	N. D. Wagner, Eco. and Evo., 2018	(119)
Salix_HengDuan	Woody	70	26	23	23	1	RAD	Angiosperm	Li He, JSE, 2020	(120)
Shoreeae	Woody	123	63	46	35	0.76	RAD	Angiosperm	Jacqueline Heckenhauer, Mol. Phy. Evol., 2018	(125)
Sphagnum	Herbaceous	294	14	12	8	0.67	RAD	Moss	Aaron M. Duffy, Am. J. Bot., 2020	(127)
Stewartia	Woody	41	19	16	12	0.75	RAD	Angiosperm	Han-Yang Lin, Mol. Phy. and Evo., 2019	(128)
Taxus	Woody	211	4	4	4	1	RAD	Gymnosperm	Qin, Han-Tao, Biorxiv, 2022	(129)
Torreya	Woody	23	7	7	7	1	RAD	Gymnosperm	Wenbin Zhou, JSE,2022	(25)
Trichophorum	Herbaceous	21	10	7	6	0.86	RAD	Angiosperm	Étienne Léveillé-Bourret, Mol. Phy. and Evo., 2020	(132)
Ulmus	Woody	101	26	15	12	0.8	RAD	Angiosperm	Alan T. Whittemore, Syst. Biol.,2021	(136)
Vitis_2	Woody	89	8	7	6	0.86	RAD	Angiosperm	Zhi-Yao Ma, Mol. Phy. Evol., 2020	(139)
Nepenthes_2	Herbaceous	235	135	29	22	0.76	RAD/Transcriptome	Angiosperm	Mathias Scharmann, Mol. Phy. and Evo., 2021	(84)
Alsophila	Herbaceous	76	3	3	3	1	Target Capture	Fern	Shiyong Dong, Mol. Phy. and Evo., 2019	(2)
Anthonotha	Woody	61	32	15	12	0.8	Target Capture	Angiosperm	Dario I. Ojeda, bioRxiv, 2019	(4)
Artocarpus	Woody	167	83	6	4	0.67	Target Capture	Angiosperm	Elliot M. Gardner, Syst. Bio., 2021	(8)
Attalea	Woody	63	37	15	9	0.6	Target Capture	Angiosperm	(unpublished)	This study
Brownea_2	Woody	72	36	11	2	0.18	Target Capture	Angiosperm	Schley et al., Mol. Eco., 2020	(15)
Calytrix	Herbaceous	139	72	10	4	0.4	Target Capture	Angiosperm	Francis J. Nge, Am. J. Bot., 2021	(16)
Cardamine	Herbaceous	50	14	9	9	1	Target Capture	Angiosperm	Marek Šlenker, Front. Pla. Sci., 2021	(21)
Castanea_2	Woody	15	7	5	5	1	Target Capture	Angiosperm	Wenbin Zhou, Syst. Biol.,2022	(25)
Citharexylum	Woody	176	64	43	28	0.65	Target Capture	Angiosperm	Frost, L. A., Am. J. Bot., 2021	(28)
Commiphora	Woody	76	21	18	14	0.78	Target Capture	Angiosperm	Morgan R. Gostel, JSE, 2015	(31)
Cyperus	Herbaceous	38	28	5	2	0.4	Target Capture	Angiosperm	Larridon, I., Fron. in Plant Sci, 2019	(33)
Daucus_1	Herbaceous	107	13	12	7	0.58	Target Capture	Angiosperm	Carlos Arbizu, Am. J. Bot., 2014	(34)
Daucus_2	Herbaceous	124	25	17	16	0.94	Target Capture	Angiosperm	Martínez-Flores, Fernando, Bot. J. Linn. Soc., 2019	(35)
Diabelia	Woody	42	4	4	3	0.75	Target Capture	Angiosperm	Xiulong Ke, JSE,2021	(36)
Diapensiaceae	Herbaceous	26	14	10	5	0.5	Target Capture	Angiosperm	Gaynor, JSE, 2020	(38)
Dioscorea yams	Herbaceous	36	24	2	2	1	Target Capture	Angiosperm	Marybel Soto Gomez, Appl. in Pla. Sci., 2019	(39)
Dubyaea	Herbaceous	10	7	2	2	1	Target Capture	Angiosperm	Liansheng Xu, Mol. Phy. and Evo., 2021	(42)
Erythroxylum	Woody	81	66	9	8	0.89	Target Capture	Angiosperm	Dawson M. White, Am. J. Bot., 2019	(43)
Euphorbia	Woody	18	11	3	2	0.67	Target Capture	Angiosperm	Tamara Villaverde, New Phyto., 2018	(22)
Fuirena	Herbaceous	23	17	5	4	0.8	Target Capture	Angiosperm	Julian R. Starr, JSE,2021	(48)
Geonoma	Woody	240	57	44	32	0.73	Target Capture	Angiosperm	Oriane Loiseau, Frontiers in Plant Science, 2019	(49)
Gymnosphaera	Herbaceous	76	11	11	11	1	Target Capture	Fern	Shiyong Dong, Mol. Phy. and Evo., 2019	(2)
Helianthus_1	Herbaceous	103	32	31	28	0.9	Target Capture	Angiosperm	J. D. Stephens, Am. J. Bot., 2015	(53)
Hosta	Herbaceous	55	8	8	6	0.75	Target Capture	Angiosperm	Mi-Jeong Yoo, Front. Pla. Sci., 2021	(58)
Inga	Woody	45	24	3	2	0.67	Target Capture	Angiosperm	James A. Nicholls, Fron. in Plant Sci, 2015	(60)
Iochrominae	Herbaceous	46	28	11	7	0.64	Target Capture	Angiosperm	Daniel J. Gates, Mol. Phy. Evol., 2018	(61)
Isomacrolobium	Woody	16	12	4	4	1	Target Capture	Angiosperm	Dario I. Ojeda, Mol. Phy. Evol., 2019	(4)
Ledebouria	Herbaceous	63	16	2	1	0.5	Target Capture	Angiosperm	Cody Coyotee Howard, Mol. Phy. and Evo., 2021	(69)
Lithospermum	Herbaceous	48	34	10	9	0.9	Target Capture	Angiosperm	James Cohen, Mol. Phy. and Evo., 2022	(73)
Loricaria	Herbaceous	50	15	9	2	0.22	Target Capture	Angiosperm	Martha Kandziora, Front. Pla. Sci., 2022	(74)
Micranthes	Herbaceous	138	68	38	28	0.74	Target Capture	Angiosperm	Rebecca L. Stubbs, Front. Pla. Sci., 2020	(78)
Nepenthes_1	Herbaceous	197	151	17	9	0.53	Target Capture	Angiosperm	Morphy B., Mol. Phylogenet. Evol., 2020	(83)
Oxalis	Herbaceous	25	23	2	2	1	Target Capture	Angiosperm	Schmickl, R., Mol. Eco. Resource, 2016	(90)
Paullinieae	Woody	12	9	2	2	1	Target Capture	Angiosperm	Joyce G. chery, Appl. in Pla. Sci., 2017	(94)
Physcomitrium	Herbaceous	23	8	5	4	0.8	Target Capture	Moss	Rafael Medina, JSE, 2019	(99)
Phytelephas	Woody	12	6	6	5	0.83	Target Capture	Angiosperm	Sebastia ́n Escobar, Mol. Phy. and Evo., 2022	(100)
Pinus_sec._Australes	Woody	72	28	23	17	0.74	Target Capture	Gymnosperm	David S. Gernandt, Am. J. Bot., 2018	(103)
Platanthera	Herbaceous	23	18	4	3	0.75	Target Capture	Angiosperm	Eranga Wettewa, Mol. Phy. Evol., 2021	(106)
Polemonium	Herbaceous	45	22	12	8	0.67	Target Capture	Angiosperm	Rose, J. P., Syst. Biol, 2021	(107)
Pomaderris	Woody	128	70	24	0	0	Target Capture	Angiosperm	Francis J. Nge, Mol. Phy. Evol., 2021	(16)
Rosa	Woody	59	45	7	4	0.57	Target Capture	Angiosperm	Debray, K., Syst. Bio., 2022	(117)
Salvia_1	Herbaceous	80	72	4	2	0.5	Target Capture	Angiosperm	Sabina Irene Lara-Cabrera, Front. Pla. Sci., 2021	(121)
Salvia_2	Herbaceous	179	161	16	11	0.69	Target Capture	Angiosperm	Jeffrey P. Rose, Front. Pla. Sci., 2021	(122)
Sarracenia	Herbaceous	75	9	9	6	0.67	Target Capture	Angiosperm	Jessica D. Stephens, Mol. Phy. Evol., 2015	(123)
Syagrus	Woody	67	46	17	8	0.47	Target Capture	Angiosperm	(unpublished)	This study
Tibouchina	Woody	144	33	28	7	0.25	Target Capture	Angiosperm	Jantzen J.R., Appl. in Pla. Sci., 2019	(130)
Oreocharis	Herbaceous	123	97	16	9	0.56	Transcriptome	Angiosperm	Hanghui Kong, Syst. Biol., 2022	(89)
Picea	Woody	35	25	2	1	0.5	Transcriptome	Gymnosperm	Shuo Feng, New Phyt., 2018	(101)
Pinus	Woody	576	6	6	6	1	Transcriptome	Gymnosperm	Colin Jackson, Mol. Ecol. Res., 2021	(102)
Tsuga	Woody	41	10	8	7	0.88	Transcriptome	Gymnosperm	Yuan-Yuan Feng, Mol. Phy. Evol., 2020	(135)
Viola	Herbaceous	46	13	6	0	0	Transcriptome	Angiosperm	Sungkyu Park, Front. Pla. Sci., 2017	(137)
Eutrema	Herbaceous	168	28	23	21	0.91	WGS	Angiosperm	Yi Wang, JSE,2022	(45)
Glycine	Herbaceous	77	8	8	6	0.75	WGS	Angiosperm	Hwang, E. Y., G3, 2019	(50)
Ipomoea	Herbaceous	30	5	4	4	1	WGS	Angiosperm	Pablo Munoz-Rodrıguez, New Phyt., 2022	(62)
Oreocarya	Herbaceous	19	13	2	0	0	WGS	Angiosperm	Lee A. Ripma, Appl. in Pla. Sci., 2014	(88)
Paris	Herbaceous	51	9	9	1	0.11	WGS	Angiosperm	Yunheng Ji, Front. Pla. Sci., 2022	(92)
Plantago	Herbaceous	94	87	5	3	0.6	WGS	Angiosperm	Gustavo Hassemer, Mol. Phy. and Evo., 2019	(105)
Populus_2	Woody	103	54	34	25	0.74	WGS	Angiosperm	Yachao Wang, Front. Pla. Sci., 2022	(109)
Prunus	Woody	20	10	7	4	0.57	WGS	Angiosperm	Na Su, Front. Pla. Sci., 2021	(111)
Solanum section Petota	Herbaceous	201	50	40	26	0.65	WGS	Angiosperm	Li Y., Mol Plant, 2018	(126)
Capurodendron	Woody	262	27	22	13	0.59	WGS	Angiosperm	Camille Christe, Mol. Phy. Evol., 2021	(20)
Coffea_2	Woody	39	29	6	4	0.67	WGS	Angiosperm	Jean-Claude Charr, Mol. Phy. Evol., 2020	(30)
Euphrasia_1	Herbaceous	18	8	3	0	0	WGS	Angiosperm	Hannes Becher, Pla. Comm., 2020	(44)
Populus_1	Woody	80	29	26	25	0.96	WGS	Angiosperm	Mingcheng Wang, New Phyto. 2020	(108)
MR>75	76
Total genera	151		sum	1674	1187	0.70908
% MR>75	50.3311

## Sheet: S2. Welshs t-test
Supplementary Data 2. P-values of Welsh’s t-test between the monophyly ratio and growth form or sequencing approach
Variable pairs for comparison	P-value
Herbaceous vs Woody	0.8123
Genome skimming vs RAD GBS	0.07501
Genome skimming vs Target Capture	0.3134
Genome skimming vs Transcriptome	0.8049
RAD GBS vs Target Capture	0.2375
RAD GBS vs Transcriptome	0.3967
Target Capture vs Transcriptome	0.5432

## Sheet: S3. datasets_description
Supplementary Data 3. 27 genera representing 20 plant families with sequence data and metadata available
Dataset_No	Phylo_order	Genus	Morph_types	Family	Sequencing method	Query_to_plastid_databases	No.Samples (exclude outgrooup)	No.Spps (multi-sampled)	Total_No.Spp_in_Genus	Sampled/Total(%)	Total_No_SNP	No_spp_mono_all_data_IQ_tree	Species_mono (%)	Selected_for_down_sampling	No_species_has_SSSNPs≥1	Proportion_Species_has_SSSNPs≥1	Proportion of species lacking SSSNP	No_species_mono_all_data_rapid_tree	Maximal_No_species_discriminated_down-sampling	Maximal_No_species_discriminated_by_single_gene	Total_number_loci	Avg_locus_length	Outgroup_used_IQ_tree	Note
12	27	Commiphora	Woody	Burseraceae	Target_Capture	No hit	76	22	181	12.1547	696206	11	50	YES	15	68.1818	31.8182	9	9				Bursera_simaruba
17	26	Aesculus	Woody	Sapindaceae	RAD_seq/GBS	~2.7k cholroplast genome hit	61	13	13	100	30260	11	84.6154	YES	13	100	0	11	11				Acer_rubrum
5	25	Salix	Woody	Salicaceae	RAD_seq/GBS	Match Salix and Populus chloroplast genomes	72	23	95	24.2105	373999	23	100	YES	23	100	0	21	21				S_triandra_10312	(HDM)
2	24	Inga	Woody	Fabaceae	Target_Capture	No hit	392	69	273	25.2747	205871	45	65.2174	YES	66	95.6522	4.34783	45	44	31	810	1622	Zygia_mediana
13	23	Brownea	Woody	Fabaceae	Target_Capture	-	60	11	22	50	6061	1	9.09091	No	5	45.4545	54.5455	-	-				Paloue-princeps_S28_L001
15	22	Quercus_sub_Virentes	Woody	Fagaceae	RAD_seq/GBS	Match chloroplast genome in several non-Quercus taxa	32	7	460	1.52174	134754	4	57.1429	YES	7	100	0	6	-				Quercus_chrysolepis	High missing data; fail to build down-sampled phylogeny
11	21	Artocarpus	Woody	Moraceae	Target_Capture	No hit	139	42	57	73.6842	23260	34	80.9524	YES	42	100	0	29	26	27	517	4881	Batocarpus_costaricensis_GW1463
20	20	Vitis	Woody	Vitaceae	RAD_seq/GBS	-	72	7	78	8.97436	1009562	6	85.7143	YES	7	100	0	7	7				Vitis_shuttleworthii
14	19	Dicerandra	Herbaceous	Lamiaceae	Target_Capture	No hit	52	10	10	100	80218	4	40	YES	10	100	0	1	-				Monarda_punctata	Different taxonmy used in this study
3	18	Euphrasia_WGS	Herbaceous	Orobanchaceae	Genome skimming	-	18	3	224	1.33929	1945409	0	0	No	3	100	0	-	-				Euphrasia_vigursii
6	17	Euphrasia	Herbaceous	Orobanchaceae	RAD_seq/GBS	-	51	4	224	1.78571	37432	1	25	No	4	100	0	-	-				Euphrasia_vigursii
26	16	Mimulus	Herbaceous	Phrymaceae	RAD_seq/GBS	~800bp cholroplast genome hit	74	11	13	84.6154	68887	5	45.4545	YES	7	63.6364	36.3636	5	5				Mimulus_kelloggii
16	15	Linaria	Herbaceous	Plantaginaceae	RAD_seq/GBS	Match chloroplast genome in several non-Quercus taxa	89	14	187	7.48663	174373	11	78.5714	YES	14	100	0	9	10				Linaria_bipartita
1	14	Antirrhinum	Herbaceous	Plantaginaceae	RAD_seq/GBS	-	86	21	21	100	1441466	11	52.381	YES	20	95.2381	4.7619	14	14				Antirrhinum_valentinum
24	13	Sarracenia	Herbaceous	Sarraceniaceae	Target_Capture	No hit	71	8	11	72.7273	11202	6	75	YES	8	100	0	6	6				Heliamphora_minor
8	12	Camellia	Woody	Theaceae	RAD_seq/GBS	-	35	11	220	5	373999	7	63.6364	YES	11	100	0	7	7				Camellia_costei
25	11	Capurodendron	Woody	Sapotaceae	Target_Capture	No hit	146	20	26	76.9231	212894	13	65	YES	14	70	30	13	13	13	615	1100	Tsebona macrantha
21	10	Polemonium	Herbaceous	Polemoniaceae	Target_Capture	No hit	47	12	37	32.4324	78719	7	58.3333	YES	12	100	0	8	8	7	360	610	Acanthogilia_gloriosa
22	9	Linanthus	Herbaceous	Polemoniaceae	Target_Capture	No hit	63	20	27	74.0741	27354	14	70	YES	20	100	0	12	13				Leptosiphon_harknessii
27	8	Leptosiphon	Herbaceous	Polemoniaceae	Target_Capture	No hit	84	23	31	74.1935	25523	14	60.8696	YES	23	100	0	11	10	11	95	1995	Linanthus_pungens_white_A61
23	7	Cornus	Woody	Cornaceae	RAD_seq/GBS	~1.2k cholroplast genome hit	83	18	35	51.4286	18286	10	55.5556	YES	15	83.3333	16.6667	11	11				Cornus_amomum	(BW)
9	6	Syagrus	Woody	Arecaceae	Target_Capture	-	67	18	67	26.8657	293048	8	44.4444	YES	6	33.3333	66.6667	9	8				Att_nuc_P002WH051377_APP	3 spps have 0 SSSNPs but resolve as monophyletic
4	5	Geonoma	Woody	Arecaceae	Target_Capture	68bp hit	240	44	68	64.7059	1534400	30	68.1818	YES	43	97.7273	2.27273	28	27	30	795	3854	Wettinia_maynensis,Asterogyne_guianensis
10	4	Attalea	Woody	Arecaceae	Target_Capture	-	63	15	65	23.0769	32832	9	60	YES	9	60	40	9	9				Sya_sch_P002WB061306_APP
18	3	Ophrys	Herbaceous	Orchidaceae	RAD_seq/GBS	-	128	4	28	14.2857	20464	0	0	No	3	75	25	-	-				-
7	2	Taxus	Woody	Taxaceae	RAD_seq/GBS	-	40	4	12	33.3333	5599	3	75	YES	4	100	0	4	4				Emei_type
19	1	Tsuga	Woody	Pinaceae	Transcriptome	1426bp Tsuga cholroplast genome hit	41	8	10	80	46956	7	87.5	YES	8	100	0	7	7	7	881	1103	Pseudolarix_amabilis
															412

## Sheet: S4. SSSNPs_density_all_spps
Supplementary Data 4. Statistics and basic attributes of each species (27 genera)
Taxon	Group	Density of SSSNPs(/MB)	Sequencing technique	Form	Monophyly
Aesculus_sylvatica	Aesculus	66.2274	RAD/GBS	Woody	Yes
Aesculus_flava	Aesculus	103.825	RAD/GBS	Woody	Yes
Aesculus_chinensis	Aesculus	118.675	RAD/GBS	Woody	Yes
Aesculus_wangii	Aesculus	235.293	RAD/GBS	Woody	Yes
Aesculus_hippocastanan	Aesculus	356.357	RAD/GBS	Woody	Yes
Aesculus_assamica	Aesculus	441.349	RAD/GBS	Woody	Yes
Aesculus_turbinata	Aesculus	526.375	RAD/GBS	Woody	Yes
Aesculus_pavia	Aesculus	585.713	RAD/GBS	Woody	Yes
Aesculus_glabra	Aesculus	1380.17	RAD/GBS	Woody	Yes
Aesculus_indica	Aesculus	2072.13	RAD/GBS	Woody	Yes
Aesculus_parryi	Aesculus	5623.22	RAD/GBS	Woody	Yes
Aesculus_parviflora	Aesculus	6866.22	RAD/GBS	Woody	Yes
Aesculus_californica	Aesculus	10152.7	RAD/GBS	Woody	Yes
Antirrhinum_australe	Antirrhinum	0	RAD/GBS	Herbaceous	No
Antirrhinum_tortuosum	Antirrhinum	0.7864	RAD/GBS	Herbaceous	No
Antirrhinum_rupestre	Antirrhinum	0.809316	RAD/GBS	Herbaceous	No
Antirrhinum_boissieri	Antirrhinum	1.06521	RAD/GBS	Herbaceous	Yes
Antirrhinum_barrelieri	Antirrhinum	1.35258	RAD/GBS	Herbaceous	No
Antirrhinum_striatum	Antirrhinum	2.00015	RAD/GBS	Herbaceous	No
Antirrhinum_hispanicum	Antirrhinum	5.43806	RAD/GBS	Herbaceous	No
Antirrhinum_pseudo-majus	Antirrhinum	10.5514	RAD/GBS	Herbaceous	No
Antirrhinum_litigiosum	Antirrhinum	18.8287	RAD/GBS	Herbaceous	No
Antirrhinum_graniticum	Antirrhinum	19.7815	RAD/GBS	Herbaceous	Yes
Antirrhinum_linkianum	Antirrhinum	33.9838	RAD/GBS	Herbaceous	No
Antirrhinum_pulverulentum	Antirrhinum	51.4916	RAD/GBS	Herbaceous	Yes
Antirrhinum_meonanthum	Antirrhinum	141.362	RAD/GBS	Herbaceous	No
Antirrhinum_charidemi	Antirrhinum	152.082	RAD/GBS	Herbaceous	Yes
Antirrhinum_latifolium	Antirrhinum	343.723	RAD/GBS	Herbaceous	Yes
Antirrhinum_cirrigherum	Antirrhinum	497.216	RAD/GBS	Herbaceous	Yes
Antirrhinum_mollisimum	Antirrhinum	515.755	RAD/GBS	Herbaceous	Yes
Antirrhinum_sempervirens	Antirrhinum	638.751	RAD/GBS	Herbaceous	Yes
Antirrhinum_microphyllum	Antirrhinum	889.81	RAD/GBS	Herbaceous	Yes
Antirrhinum_siculum	Antirrhinum	893.515	RAD/GBS	Herbaceous	Yes
Antirrhinum_molle	Antirrhinum	960.971	RAD/GBS	Herbaceous	Yes
Artocarpus_teijsmannii	Artocarpus	19.0169	Target capture	Woody	No
Artocarpus_lanceifolius	Artocarpus	62.0641	Target capture	Woody	No
Artocarpus_sarawakensis	Artocarpus	71.6881	Target capture	Woody	No
Artocarpus_horridus	Artocarpus	80.6608	Target capture	Woody	No
Artocarpus_vrieseanus	Artocarpus	241.683	Target capture	Woody	Yes
Artocarpus_bergii	Artocarpus	258.984	Target capture	Woody	Yes
Artocarpus_dadah	Artocarpus	323.688	Target capture	Woody	Yes
Artocarpus_longifolius	Artocarpus	349.736	Target capture	Woody	Yes
Artocarpus_fretessii	Artocarpus	371.66	Target capture	Woody	Yes
Artocarpus_griffithii	Artocarpus	406.985	Target capture	Woody	Yes
Artocarpus_ovatus	Artocarpus	428.263	Target capture	Woody	No
Artocarpus_rubrovenius	Artocarpus	448.412	Target capture	Woody	No
Artocarpus_odoratissimus	Artocarpus	553.589	Target capture	Woody	Yes
Artocarpus_maingayi	Artocarpus	687.598	Target capture	Woody	Yes
Artocarpus_rigidus	Artocarpus	702.307	Target capture	Woody	No
Artocarpus_altilis	Artocarpus	761.32	Target capture	Woody	Yes
Artocarpus_styracifolius	Artocarpus	809.356	Target capture	Woody	Yes
Artocarpus_mariannensis	Artocarpus	839.117	Target capture	Woody	Yes
Artocarpus_primackii	Artocarpus	849.845	Target capture	Woody	Yes
Artocarpus_corneri	Artocarpus	882.959	Target capture	Woody	Yes
Artocarpus_obtusus	Artocarpus	884.846	Target capture	Woody	Yes
Artocarpus_elasticus	Artocarpus	1049.57	Target capture	Woody	Yes
Artocarpus_camansi	Artocarpus	1156.5	Target capture	Woody	Yes
Artocarpus_glaucus	Artocarpus	1183.88	Target capture	Woody	Yes
Artocarpus_humilis	Artocarpus	1338.83	Target capture	Woody	Yes
Artocarpus_montanus	Artocarpus	1463.57	Target capture	Woody	Yes
Artocarpus_hypargyraeus	Artocarpus	1580.54	Target capture	Woody	Yes
Artocarpus_tonkinensis	Artocarpus	1591.02	Target capture	Woody	Yes
Artocarpus_xanthocarpus	Artocarpus	1668.71	Target capture	Woody	Yes
Artocarpus_integer	Artocarpus	1688.44	Target capture	Woody	Yes
Artocarpus_sericicarpus	Artocarpus	1697.87	Target capture	Woody	Yes
Artocarpus_treculianus	Artocarpus	1963.55	Target capture	Woody	No
Artocarpus_kemando	Artocarpus	2172.59	Target capture	Woody	Yes
Artocarpus_parvus	Artocarpus	2415.54	Target capture	Woody	Yes
Artocarpus_lacucha	Artocarpus	2438.32	Target capture	Woody	Yes
Artocarpus_annulatus	Artocarpus	2658.27	Target capture	Woody	Yes
Artocarpus_hirsutus	Artocarpus	2709.52	Target capture	Woody	Yes
Artocarpus_excelsus	Artocarpus	2955.03	Target capture	Woody	Yes
Artocarpus_nobilis	Artocarpus	2965.53	Target capture	Woody	Yes
Artocarpus_frutescens	Artocarpus	4473.73	Target capture	Woody	Yes
Artocarpus_sepicanus	Artocarpus	12630.3	Target capture	Woody	Yes
Artocarpus_altissimus	Artocarpus	19772	Target capture	Woody	Yes
Attalea_butyracea	Attalea	0	Target capture	Woody	No
Attalea_humilis	Attalea	0	Target capture	Woody	No
Attalea_microcarpa	Attalea	0	Target capture	Woody	No
Attalea_phalerata	Attalea	0	Target capture	Woody	No
Attalea_pindobassu	Attalea	0	Target capture	Woody	No
Attalea_vitrivir	Attalea	0	Target capture	Woody	No
Attalea_nucifera	Attalea	23.5917	Target capture	Woody	Yes
Attalea_allenii	Attalea	28.31	Target capture	Woody	Yes
Attalea_tessmannii	Attalea	37.7467	Target capture	Woody	Yes
Attalea_insignis	Attalea	42.465	Target capture	Woody	Yes
Attalea_oleifera	Attalea	56.6201	Target capture	Woody	Yes
Attalea_maripa	Attalea	89.6484	Target capture	Woody	Yes
Attalea_luetzelburgii	Attalea	113.24	Target capture	Woody	Yes
Attalea_iguadummat	Attalea	179.297	Target capture	Woody	Yes
Attalea_cuatrecasana	Attalea	184.015	Target capture	Woody	Yes
Brownea_ariza	Brownea	0	Target capture	Woody	No
Brownea_coccinea	Brownea	0	Target capture	Woody	No
Brownea_grandiceps	Brownea	0	Target capture	Woody	No
Brownea_jaramilloi	Brownea	0	Target capture	Woody	No
Brownea_rosa_de_monte	Brownea	0	Target capture	Woody	No
Brownea_rosada	Brownea	0	Target capture	Woody	No
Brownea_santanderensis	Brownea	6.97	Target capture	Woody	No
Brownea_macrophylla	Brownea	10.45	Target capture	Woody	No
Brownea_latifolia	Brownea	10.45	Target capture	Woody	No
Brownea_multijuga	Brownea	59.24	Target capture	Woody	No
Brownea_stenantha	Brownea	679.57	Target capture	Woody	Yes
Camellia_leptophylla	Camellia	0.5	RAD/GBS	Woody	No
Camellia_gymnogyna	Camellia	0.83	RAD/GBS	Woody	No
Camellia_crassicolumna	Camellia	1.49	RAD/GBS	Woody	No
Camellia_kwangsiensis	Camellia	4.46	RAD/GBS	Woody	Yes
Camellia_taliensis	Camellia	8.42	RAD/GBS	Woody	Yes
Camellia_tachangensis	Camellia	11.22	RAD/GBS	Woody	Yes
Camellia_grandibracteata	Camellia	17.82	RAD/GBS	Woody	Yes
Camellia_sinensis_var_assamica	Camellia	26.57	RAD/GBS	Woody	No
Camellia_ptilophylla	Camellia	42.41	RAD/GBS	Woody	Yes
Camellia_costata	Camellia	57.59	RAD/GBS	Woody	Yes
Camellia_sinensis_var_sinensis	Camellia	74.42	RAD/GBS	Woody	Yes
Capurodendron_androyense	Capurodendron	0	Target capture	Woody	No
Capurodendron_bakeri	Capurodendron	0	Target capture	Woody	No
Capurodendron_mandrarense	Capurodendron	0	Target capture	Woody	No
Capurodendron_nodosum	Capurodendron	0	Target capture	Woody	No
Capurodendron_perrieri	Capurodendron	0	Target capture	Woody	No
Capurodendron_tampinense	Capurodendron	0	Target capture	Woody	No
Capurodendron_ludiifolium	Capurodendron	75.4236	Target capture	Woody	Yes
Capurodendron_gracilifolium	Capurodendron	144.97	Target capture	Woody	Yes
Capurodendron_microphyllum	Capurodendron	410.279	Target capture	Woody	Yes
Capurodendron_pervillei	Capurodendron	433.352	Target capture	Woody	No
Capurodendron_rubrocostatum	Capurodendron	689.284	Target capture	Woody	Yes
Capurodendron_sahafariense	Capurodendron	749.888	Target capture	Woody	Yes
Capurodendron_apollonioides	Capurodendron	958.396	Target capture	Woody	Yes
Capurodendron_greveanum	Capurodendron	1034.6	Target capture	Woody	Yes
Capurodendron_costatum	Capurodendron	1150.05	Target capture	Woody	Yes
Capurodendron_suarezense	Capurodendron	1366.71	Target capture	Woody	Yes
Capurodendron_sakalavum	Capurodendron	1413.96	Target capture	Woody	Yes
Capurodendron_delphinense	Capurodendron	1551.85	Target capture	Woody	Yes
Capurodendron_ankaranense	Capurodendron	2244.82	Target capture	Woody	Yes
Capurodendron_madagascariense	Capurodendron	7148.04	Target capture	Woody	Yes
Commiphora_brevicalyx	Commiphora	0	Target capture	Woody	No
Commiphora_capuronii	Commiphora	0	Target capture	Woody	No
Commiphora_coleopsis	Commiphora	0	Target capture	Woody	No
Commiphora_leandreana	Commiphora	0	Target capture	Woody	No
Commiphora_marchandii	Commiphora	0	Target capture	Woody	No
Commiphora_pervilleana	Commiphora	0	Target capture	Woody	No
Commiphora_sinuata	Commiphora	0	Target capture	Woody	No
Commiphora_spnov	Commiphora	43.4858	Target capture	Woody	No
Commiphora_ankaranensis	Commiphora	52.2493	Target capture	Woody	No
Commiphora_pterocarpa	Commiphora	207.179	Target capture	Woody	Yes
Commiphora_fraxinifolia	Commiphora	251.162	Target capture	Woody	Yes
Commiphora_granulifera	Commiphora	419.483	Target capture	Woody	Yes
Commiphora_grandifolia	Commiphora	500.751	Target capture	Woody	Yes
Commiphora_aprevalii	Commiphora	635.036	Target capture	Woody	Yes
Commiphora_lamii	Commiphora	647.507	Target capture	Woody	No
Commiphora_humbertii	Commiphora	661.907	Target capture	Woody	No
Commiphora_falcata	Commiphora	812.926	Target capture	Woody	Yes
Commiphora_orbicularis	Commiphora	816.035	Target capture	Woody	Yes
Commiphora_franciscana	Commiphora	910.24	Target capture	Woody	Yes
Commiphora_mafaidoha	Commiphora	1522.53	Target capture	Woody	Yes
Commiphora_tetramera	Commiphora	2397.72	Target capture	Woody	Yes
Commiphora_mahafaliensis	Commiphora	3821.35	Target capture	Woody	Yes
Cornus_alsophila	Cornus	0	RAD/GBS	Woody	No
Cornus_hemsleyi	Cornus	0	RAD/GBS	Woody	No
Cornus_quinquenerivs	Cornus	0	RAD/GBS	Woody	No
Cornus_macrophylla	Cornus	8.69709	RAD/GBS	Woody	No
Cornus_alpina	Cornus	9.36189	RAD/GBS	Woody	No
Cornus_controversa	Cornus	37.0041	RAD/GBS	Woody	Yes
Cornus_obliqua	Cornus	63.5829	RAD/GBS	Woody	No
Cornus_wilsoniana	Cornus	104.068	RAD/GBS	Woody	Yes
Cornus_walteri	Cornus	109.347	RAD/GBS	Woody	No
Cornus_sanguinea	Cornus	112.894	RAD/GBS	Woody	Yes
Cornus_racemosa	Cornus	115.581	RAD/GBS	Woody	No
Cornus_drummondii	Cornus	211.854	RAD/GBS	Woody	Yes
Cornus_foemina	Cornus	300.649	RAD/GBS	Woody	Yes
Cornus_bretschneideri	Cornus	476.699	RAD/GBS	Woody	Yes
Cornus_alba	Cornus	509.465	RAD/GBS	Woody	Yes
Cornus_alternifolia	Cornus	1196.73	RAD/GBS	Woody	Yes
Cornus_oligophlebia	Cornus	1384.2	RAD/GBS	Woody	Yes
Cornus_oblonga	Cornus	27262.7	RAD/GBS	Woody	Yes
Dicerandra_frutescens	Dicerandra	6.02372	Target capture	Herbaceous	No
Dicerandra_modesta	Dicerandra	30.9335	Target capture	Herbaceous	No
Dicerandra_linearifolia	Dicerandra	32.7399	Target capture	Herbaceous	No
Dicerandra_fumella	Dicerandra	35.63	Target capture	Herbaceous	No
Dicerandra_odoratissima	Dicerandra	41.8699	Target capture	Herbaceous	No
Dicerandra_immaculata	Dicerandra	242.106	Target capture	Herbaceous	No
Dicerandra_christmanii	Dicerandra	273.415	Target capture	Herbaceous	Yes
Dicerandra_thinicola	Dicerandra	326.383	Target capture	Herbaceous	Yes
Dicerandra_cornutissima	Dicerandra	373.75	Target capture	Herbaceous	Yes
Dicerandra_densiflora	Dicerandra	1131.95	Target capture	Herbaceous	Yes
Euphrasia_anglica	Euphrasia_GBS	0.88	RAD/GBS	Herbaceous	No
Euphrasia_rostkoviana	Euphrasia_GBS	1.75	RAD/GBS	Herbaceous	No
Euphrasia_rivularis	Euphrasia_GBS	1.75	RAD/GBS	Herbaceous	No
Euphrasia_glanduligera	Euphrasia_GBS	31.54	RAD/GBS	Herbaceous	Yes
Euphrasia_arctica	Euphrasia_WGS	4.79775	WGS	Herbaceous	No
Euphrasia_foulaensis	Euphrasia_WGS	13.3994	WGS	Herbaceous	No
Euphrasia_micrantha	Euphrasia_WGS	1246.76	WGS	Herbaceous	No
Geonoma_undata	Geonoma	0	Target capture	Woody	No
Geonoma_lehmannii	Geonoma	0.329008	Target capture	Woody	No
Geonoma_poeppigiana	Geonoma	0.330444	Target capture	Woody	No
Geonoma_orbignyana	Geonoma	0.653592	Target capture	Woody	No
Geonoma_interrupta	Geonoma	1.30808	Target capture	Woody	Yes
Geonoma_pohliana	Geonoma	1.30953	Target capture	Woody	No
Geonoma_cuneata	Geonoma	2.94459	Target capture	Woody	No
Geonoma_monospatha	Geonoma	2.95077	Target capture	Woody	No
Geonoma_brongniartii	Geonoma	3.92737	Target capture	Woody	No
Geonoma_frontinensis	Geonoma	3.98206	Target capture	Woody	Yes
Geonoma_multisecta	Geonoma	4.94596	Target capture	Woody	No
Geonoma_longevaginata	Geonoma	12.1668	Target capture	Woody	No
Geonoma_macrostachys	Geonoma	24.6151	Target capture	Woody	No
Geonoma_pinnatifrons	Geonoma	35.3237	Target capture	Woody	Yes
Geonoma_pauciflora	Geonoma	51.1166	Target capture	Woody	No
Geonoma_schottiana	Geonoma	65.349	Target capture	Woody	Yes
Geonoma_spinescens	Geonoma	66.598	Target capture	Woody	No
Geonoma_stricta	Geonoma	85.3096	Target capture	Woody	Yes
Geonoma_congesta	Geonoma	87.9654	Target capture	Woody	Yes
Geonoma_euspatha	Geonoma	97.9427	Target capture	Woody	Yes
Geonoma_oligoclona	Geonoma	111.523	Target capture	Woody	Yes
Geonoma_elegans	Geonoma	113.446	Target capture	Woody	No
Geonoma_deversa	Geonoma	202.096	Target capture	Woody	Yes
Geonoma_ferruginea	Geonoma	291.873	Target capture	Woody	Yes
Geonoma_epetiolata	Geonoma	331.095	Target capture	Woody	Yes
Geonoma_triglochin	Geonoma	357.974	Target capture	Woody	Yes
Geonoma_poiteauana	Geonoma	367.347	Target capture	Woody	Yes
Geonoma_mooreana	Geonoma	397.489	Target capture	Woody	Yes
Geonoma_chlamydostachys	Geonoma	430.292	Target capture	Woody	Yes
Geonoma_hugonis	Geonoma	466.958	Target capture	Woody	Yes
Geonoma_triandra	Geonoma	516.02	Target capture	Woody	Yes
Geonoma_camana	Geonoma	593.393	Target capture	Woody	Yes
Geonoma_calyptrogynoidea	Geonoma	674.589	Target capture	Woody	Yes
Geonoma_paradoxa	Geonoma	718.502	Target capture	Woody	Yes
Geonoma_oldemanii	Geonoma	831.237	Target capture	Woody	Yes
Geonoma_simplicifrons	Geonoma	832.04	Target capture	Woody	Yes
Geonoma_concinnoidea	Geonoma	984.506	Target capture	Woody	Yes
Geonoma_scoparia	Geonoma	1030.59	Target capture	Woody	Yes
Geonoma_santanderensis	Geonoma	1301.4	Target capture	Woody	Yes
Geonoma_hollinensis	Geonoma	1356.07	Target capture	Woody	Yes
Geonoma_baculifera	Geonoma	1438.81	Target capture	Woody	Yes
Geonoma_leptospadix	Geonoma	1466.67	Target capture	Woody	Yes
Geonoma_maxima	Geonoma	1525.14	Target capture	Woody	Yes
Geonoma_laxiflora	Geonoma	1608.27	Target capture	Woody	Yes
Inga_acuminata	Inga	0	Target capture	Woody	No
Inga_capitata12	Inga	0	Target capture	Woody	No
Inga_cayennensis	Inga	0	Target capture	Woody	No
Inga_umbratica	Inga	0.938137	Target capture	Woody	No
Inga_vera	Inga	0.941151	Target capture	Woody	No
Inga_cylindrica	Inga	0.943752	Target capture	Woody	No
Inga_chartacea	Inga	0.952044	Target capture	Woody	No
Inga_ciliata	Inga	1.88994	Target capture	Woody	No
Inga_velutina	Inga	1.89852	Target capture	Woody	No
Inga_sapindoides	Inga	2.79957	Target capture	Woody	No
Inga_oerstediana	Inga	2.81038	Target capture	Woody	No
Inga_pezizifera	Inga	3.71543	Target capture	Woody	No
Inga_striata	Inga	9.38389	Target capture	Woody	No
Inga_thibaudiana	Inga	11.1663	Target capture	Woody	No
Inga_laurina	Inga	18.4742	Target capture	Woody	No
Inga_nobilis	Inga	19.388	Target capture	Woody	No
Inga_edulis	Inga	22.3494	Target capture	Woody	Yes
Inga_venusta	Inga	22.6015	Target capture	Woody	No
Inga_ingoides	Inga	27.5383	Target capture	Woody	No
Inga_umbellifera	Inga	30.0109	Target capture	Woody	No
Inga_multijuga	Inga	30.5093	Target capture	Woody	Yes
Inga_feuillei	Inga	33.4387	Target capture	Woody	Yes
Inga_pitmanii	Inga	33.776	Target capture	Woody	No
Inga_vismiifolia	Inga	40.6205	Target capture	Woody	Yes
Inga_chrysantha	Inga	46.3828	Target capture	Woody	No
Inga_grandiflora	Inga	46.7484	Target capture	Woody	Yes
Inga_rubiginosa	Inga	48.6374	Target capture	Woody	Yes
Inga_marginata	Inga	56.5777	Target capture	Woody	No
Inga_leiocalycina	Inga	59.5677	Target capture	Woody	Yes
Inga_melinonis	Inga	67.672	Target capture	Woody	No
Inga_spectabilis	Inga	68.208	Target capture	Woody	Yes
Inga_brevialata	Inga	72.3643	Target capture	Woody	Yes
Inga_sertulifera	Inga	82.2662	Target capture	Woody	Yes
Inga_capitata33	Inga	86.0166	Target capture	Woody	Yes
Inga_punctata	Inga	96.7896	Target capture	Woody	Yes
Inga_ruiziana	Inga	113.681	Target capture	Woody	Yes
Inga_alata	Inga	122.613	Target capture	Woody	Yes
Inga_cinnamomea	Inga	130.058	Target capture	Woody	No
Inga_auristellae	Inga	131.791	Target capture	Woody	Yes
Inga_longiflora	Inga	143.831	Target capture	Woody	Yes
Inga_obidensis	Inga	145.863	Target capture	Woody	Yes
Inga_bourgonii	Inga	169.621	Target capture	Woody	Yes
Inga_acreana	Inga	178.043	Target capture	Woody	Yes
Inga_brachystachys	Inga	183.149	Target capture	Woody	Yes
Inga_flagelliformis	Inga	186.814	Target capture	Woody	Yes
Inga_splendens	Inga	187.993	Target capture	Woody	Yes
Inga_nouragensis	Inga	194.696	Target capture	Woody	Yes
Inga_longipedunculata	Inga	198.151	Target capture	Woody	Yes
Inga_lomatophylla	Inga	223.755	Target capture	Woody	Yes
Inga_capitata35	Inga	233.396	Target capture	Woody	Yes
Inga_poeppigiana	Inga	262.477	Target capture	Woody	Yes
Inga_acrocephala	Inga	272.255	Target capture	Woody	Yes
Inga_fosteriana	Inga	281.672	Target capture	Woody	Yes
Inga_cordatoalata	Inga	322.816	Target capture	Woody	Yes
Inga_brevipes	Inga	345.083	Target capture	Woody	Yes
Inga_heterophylla	Inga	345.442	Target capture	Woody	Yes
Inga_jenmanii	Inga	350.421	Target capture	Woody	Yes
Inga_tenuistipula	Inga	355.38	Target capture	Woody	Yes
Inga_setosa	Inga	442.998	Target capture	Woody	Yes
Inga_suaveolens	Inga	449.837	Target capture	Woody	Yes
Inga_alba	Inga	540.919	Target capture	Woody	Yes
Inga_stipularis	Inga	574.434	Target capture	Woody	Yes
Inga_lateriflora	Inga	618.655	Target capture	Woody	Yes
Inga_paraensis	Inga	661.221	Target capture	Woody	Yes
Inga_tomentosa	Inga	746.291	Target capture	Woody	Yes
Inga_gracilifolia	Inga	945.723	Target capture	Woody	Yes
Inga_glomeriflora	Inga	955.475	Target capture	Woody	Yes
Inga_huberi	Inga	1075.27	Target capture	Woody	Yes
Inga_microcoma	Inga	1502.56	Target capture	Woody	Yes
Leptosiphon_parviflorus	Leptosiphon	15.7806	Target capture	Herbaceous	No
Leptosiphon_bolanderi	Leptosiphon	94.9199	Target capture	Herbaceous	No
Leptosiphon_androsaceus	Leptosiphon	117.271	Target capture	Herbaceous	No
Leptosiphon_nuttallii	Leptosiphon	142.082	Target capture	Herbaceous	No
Leptosiphon_jepsonii	Leptosiphon	242.478	Target capture	Herbaceous	No
Leptosiphon_pachyphyllus	Leptosiphon	305.951	Target capture	Herbaceous	Yes
Leptosiphon_floribundus	Leptosiphon	411.925	Target capture	Herbaceous	No
Leptosiphon_bicolor	Leptosiphon	433.283	Target capture	Herbaceous	No
Leptosiphon_rattanii	Leptosiphon	434.193	Target capture	Herbaceous	Yes
Leptosiphon_septentrionalis	Leptosiphon	515.218	Target capture	Herbaceous	No
Leptosiphon_latisectus	Leptosiphon	651.742	Target capture	Herbaceous	Yes
Leptosiphon_breviculus	Leptosiphon	977.648	Target capture	Herbaceous	Yes
Leptosiphon_aureus	Leptosiphon	994.594	Target capture	Herbaceous	Yes
Leptosiphon_longitubus	Leptosiphon	1300.14	Target capture	Herbaceous	Yes
Leptosiphon_nudatus	Leptosiphon	2241.92	Target capture	Herbaceous	Yes
Leptosiphon_serrulatus	Leptosiphon	2268.54	Target capture	Herbaceous	No
Leptosiphon_lemmonii	Leptosiphon	2328.17	Target capture	Herbaceous	Yes
Leptosiphon_liniflorus	Leptosiphon	2474.46	Target capture	Herbaceous	Yes
Leptosiphon_harknessii	Leptosiphon	2604.87	Target capture	Herbaceous	Yes
Leptosiphon_montanus	Leptosiphon	3071.49	Target capture	Herbaceous	Yes
Leptosiphon_jamauensis	Leptosiphon	4534.63	Target capture	Herbaceous	Yes
Leptosiphon_pygmaeus	Leptosiphon	5690.58	Target capture	Herbaceous	Yes
Leptosiphon_ciliatus	Leptosiphon	5794.72	Target capture	Herbaceous	Yes
Linanthus_orcuttii	Linanthus	47.4361	Target capture	Herbaceous	No
Linanthus_pungens	Linanthus	165.516	Target capture	Herbaceous	Yes
Linanthus_watsonii	Linanthus	190.159	Target capture	Herbaceous	No
Linanthus_californicus	Linanthus	263.942	Target capture	Herbaceous	Yes
Linanthus_parviflorus	Linanthus	315.06	Target capture	Herbaceous	No
Linanthus_dianthiflorus	Linanthus	320.714	Target capture	Herbaceous	No
Linanthus_filiformis	Linanthus	524.954	Target capture	Herbaceous	No
Linanthus_killipii	Linanthus	741.162	Target capture	Herbaceous	Yes
Linanthus_jonesii	Linanthus	854.4	Target capture	Herbaceous	No
Linanthus_dichotomous	Linanthus	1381.29	Target capture	Herbaceous	Yes
Linanthus_melingii	Linanthus	1441.87	Target capture	Herbaceous	Yes
Linanthus_veatchii	Linanthus	1998.22	Target capture	Herbaceous	Yes
Linanthus_parryae	Linanthus	2232.75	Target capture	Herbaceous	Yes
Linanthus_bellus	Linanthus	2591.93	Target capture	Herbaceous	Yes
Linanthus_arenicola	Linanthus	4035.02	Target capture	Herbaceous	Yes
Linanthus_demissus	Linanthus	4305.92	Target capture	Herbaceous	Yes
Linanthus_laxus	Linanthus	5156.91	Target capture	Herbaceous	Yes
Linanthus_campanulatus	Linanthus	5807.44	Target capture	Herbaceous	Yes
Linanthus_maculatus	Linanthus	6830.85	Target capture	Herbaceous	Yes
Linanthus_inyoensis	Linanthus	7411.1	Target capture	Herbaceous	Yes
Linaria_spartea	Linaria	649.532	RAD/GBS	Herbaceous	No
Linaria_viscosa	Linaria	772.307	RAD/GBS	Herbaceous	No
Linaria_maroccana	Linaria	830.244	RAD/GBS	Herbaceous	Yes
Linaria_onubensis	Linaria	1256.46	RAD/GBS	Herbaceous	Yes
Linaria_salzmannii	Linaria	1614.33	RAD/GBS	Herbaceous	Yes
Linaria_multicaulis	Linaria	1630.59	RAD/GBS	Herbaceous	Yes
Linaria_incarnata	Linaria	1698.2	RAD/GBS	Herbaceous	Yes
Linaria_becerrae	Linaria	2186.87	RAD/GBS	Herbaceous	Yes
Linaria_algarviana	Linaria	2316.49	RAD/GBS	Herbaceous	Yes
Linaria_clementei	Linaria	2883.83	RAD/GBS	Herbaceous	Yes
Linaria_elegans	Linaria	6824.46	RAD/GBS	Herbaceous	Yes
Linaria_pedunculata	Linaria	6929.59	RAD/GBS	Herbaceous	Yes
Linaria_nigricans	Linaria	7693.12	RAD/GBS	Herbaceous	Yes
Mimulus_australis	Mimulus	0	RAD/GBS	Herbaceous	No
Mimulus_calycinus	Mimulus	0	RAD/GBS	Herbaceous	No
Mimulus_longiflorus	Mimulus	0	RAD/GBS	Herbaceous	No
Mimulus_puniceus	Mimulus	0	RAD/GBS	Herbaceous	No
Mimulus_rutilus	Mimulus	0.426884	RAD/GBS	Herbaceous	No
Mimulus_lompocensis	Mimulus	2.15679	RAD/GBS	Herbaceous	No
Mimulus_aurantiacus	Mimulus	6.40322	RAD/GBS	Herbaceous	Yes
Mimulus_linearis	Mimulus	190.994	RAD/GBS	Herbaceous	Yes
Mimulus_parviflorus	Mimulus	358.745	RAD/GBS	Herbaceous	Yes
Mimulus_grandiflorus	Mimulus	450.36	RAD/GBS	Herbaceous	Yes
Mimulus_aridus	Mimulus	1255.79	RAD/GBS	Herbaceous	Yes
Ophrys_incubacea	Ophrys	0	RAD/GBS	Herbaceous	No
Ophrys_sphegodes	Ophrys	0.61	RAD/GBS	Herbaceous	No
Ophrys_garganica	Ophrys	1.82	RAD/GBS	Herbaceous	No
Ophrys_exaltata	Ophrys	3.64	RAD/GBS	Herbaceous	No
Polemonium_californicum	Polemonium	23.3443	Target capture	Herbaceous	No
Polemonium_viscosum	Polemonium	23.9542	Target capture	Herbaceous	No
Polemonium_eximium	Polemonium	39.6999	Target capture	Herbaceous	Yes
Polemonium_pulcherrimum	Polemonium	64.5536	Target capture	Herbaceous	No
Polemonium_occidentale	Polemonium	129.095	Target capture	Herbaceous	No
Polemonium_delicatum	Polemonium	149.034	Target capture	Herbaceous	Yes
Polemonium_chartaceum	Polemonium	157.495	Target capture	Herbaceous	No
Polemonium_elusum	Polemonium	356.908	Target capture	Herbaceous	Yes
Polemonium_molle	Polemonium	358.606	Target capture	Herbaceous	Yes
Polemonium_reptans	Polemonium	699.812	Target capture	Herbaceous	Yes
Polemonium_vanbruntiae	Polemonium	1628.86	Target capture	Herbaceous	Yes
Polemonium_carneum	Polemonium	1864.08	Target capture	Herbaceous	Yes
Quercus_sagraeana	Quercus	9.68864	RAD/GBS	Woody	No
Quercus_geminata	Quercus	15.7073	RAD/GBS	Woody	Yes
Quercus_minima	Quercus	19.3311	RAD/GBS	Woody	No
Quercus_virginiana	Quercus	22.4925	RAD/GBS	Woody	Yes
Quercus_fusiformis	Quercus	27.4047	RAD/GBS	Woody	No
Quercus_oleoides	Quercus	69.7223	RAD/GBS	Woody	Yes
Quercus_brandegeei	Quercus	221.359	RAD/GBS	Woody	Yes
Salix_opsimantha	Salix	34.4654	RAD/GBS	Woody	Yes
Salix_ernestii	Salix	45.9972	RAD/GBS	Woody	Yes
Salix_oreinoma	Salix	62.47	RAD/GBS	Woody	Yes
Salix_dissa	Salix	223.217	RAD/GBS	Woody	Yes
Salix_lindleyana	Salix	234.029	RAD/GBS	Woody	Yes
Salix_hylonoma	Salix	253.879	RAD/GBS	Woody	Yes
Salix_oritrepha	Salix	321.132	RAD/GBS	Woody	Yes
Salix_repens	Salix	372.595	RAD/GBS	Woody	Yes
Salix_appendiculata	Salix	571.763	RAD/GBS	Woody	Yes
Salix_flabelaris	Salix	597.543	RAD/GBS	Woody	Yes
Salix_phanera	Salix	639.527	RAD/GBS	Woody	Yes
Salix_magnifica	Salix	679.554	RAD/GBS	Woody	Yes
Salix_hastata	Salix	744.262	RAD/GBS	Woody	Yes
Salix_resecta	Salix	912.26	RAD/GBS	Woody	Yes
Salix_atopantha	Salix	1001.92	RAD/GBS	Woody	Yes
Salix_psilostigma	Salix	1277.91	RAD/GBS	Woody	Yes
Salix_cheilophila	Salix	1306.55	RAD/GBS	Woody	Yes
Salix_viminalis	Salix	1457.86	RAD/GBS	Woody	Yes
Salix_purpurea	Salix	1647.42	RAD/GBS	Woody	Yes
Salix_rehderiana	Salix	1824.91	RAD/GBS	Woody	Yes
Salix_reticulata	Salix	2093.46	RAD/GBS	Woody	Yes
Salix_gracilistylia	Salix	2966.52	RAD/GBS	Woody	Yes
Salix_triandra	Salix	14527.3	RAD/GBS	Woody	Yes
Sarracenia_rubra	Sarracenia	33.3547	Target capture	Herbaceous	No
Sarracenia_alata	Sarracenia	75.5201	Target capture	Herbaceous	No
Sarracenia_leucophylla	Sarracenia	120.158	Target capture	Herbaceous	Yes
Sarracenia_flava	Sarracenia	470.794	Target capture	Herbaceous	Yes
Sarracenia_oreophila	Sarracenia	479.125	Target capture	Herbaceous	Yes
Sarracenia_purpurea	Sarracenia	618.553	Target capture	Herbaceous	Yes
Sarracenia_psittacina	Sarracenia	1029.14	Target capture	Herbaceous	Yes
Sarracenia_minor	Sarracenia	1383.27	Target capture	Herbaceous	Yes
Syagrus_angustifolia	Syagrus	0	Target capture	Woody	No
Syagrus_campestris	Syagrus	0	Target capture	Woody	No
Syagrus_cerqueirana	Syagrus	0	Target capture	Woody	No
Syagrus_evansiana	Syagrus	0	Target capture	Woody	No
Syagrus_glazioviana	Syagrus	0	Target capture	Woody	No
Syagrus_gouveiana	Syagrus	0	Target capture	Woody	No
Syagrus_orinocensis	Syagrus	0	Target capture	Woody	No
Syagrus_petraea	Syagrus	0	Target capture	Woody	No
Syagrus_allagopteroides	Syagrus	0	Target capture	Woody	Yes
Syagrus_cardenasii	Syagrus	0	Target capture	Woody	Yes
Syagrus_graminifolia	Syagrus	0	Target capture	Woody	Yes
Syagrus_werdermanii	Syagrus	4.71834	Target capture	Woody	No
Syagrus_duartei	Syagrus	23.5917	Target capture	Woody	Yes
Syagrus_smithii	Syagrus	37.7467	Target capture	Woody	Yes
Syagrus_coronata	Syagrus	132.113	Target capture	Woody	Yes
Syagrus_comosa	Syagrus	150.987	Target capture	Woody	Yes
Syagrus_cocoides	Syagrus	160.424	Target capture	Woody	Yes
Taxus_florinii	Taxus	59.84	RAD/GBS	Woody	Yes
Taxus_chinensis	Taxus	59.84	RAD/GBS	Woody	Yes
Taxus_wallichiana	Taxus	87.7	RAD/GBS	Woody	Yes
Taxus_omensis	Taxus	93.44	RAD/GBS	Woody	Yes
Tsuga_chinensis	Tsuga	1.02917	Transcriptome	Woody	No
Tsuga_forrestii	Tsuga	118.365	Transcriptome	Woody	Yes
Tsuga_diversifolia	Tsuga	274.246	Transcriptome	Woody	Yes
Tsuga_sieboldii	Tsuga	356.679	Transcriptome	Woody	Yes
Tsuga_dumosa	Tsuga	989.199	Transcriptome	Woody	Yes
Tsuga_mertensiana	Tsuga	1992.03	Transcriptome	Woody	Yes
Tsuga_heterophylla	Tsuga	2307.77	Transcriptome	Woody	Yes
Tsuga_canadensis	Tsuga	4672.8	Transcriptome	Woody	Yes
Vitis_flexuosa	Vitis	0.689166	RAD/GBS	Woody	No
Vitis_bellula	Vitis	13.7068	RAD/GBS	Woody	Yes
Vitis_bryoniifolia	Vitis	16.4634	RAD/GBS	Woody	Yes
Vitis_pseudoreticulata	Vitis	23.4317	RAD/GBS	Woody	Yes
Vitis_hancockii	Vitis	129.41	RAD/GBS	Woody	Yes
Vitis_balanseana	Vitis	327.431	RAD/GBS	Woody	Yes
Vitis_sinocinerea	Vitis	380.496	RAD/GBS	Woody	Yes

## Sheet: S5. Random_label_p-value
Supplementary Data 5. Number of SSSNPs in comparison between original and randomised labels
Genus	randomise-labelled vs. Original label (p-value)
Aesculus	9.48324e-07
Antirrhinum	1.04525e-07
Artocarpus	1.08148e-14
Attalea	0.000304566
Bee_orchid	0.0344592
Brownea	0.0475613
Camellia	0.000141105
Capurodendron	2.27324e-05
Commiphora	7.75584e-05
Cornus	2.22582e-06
Diapensiaceae	0.000170082
Dicerandra	0.000616856
Euphrasia	0.0318013
Euphrasia_GBS	0.010104
Geonoma	2.90287e-17
Inga	2.97711e-25
Leptosiphon	4.13351e-09
Linanthus	2.91245e-08
Linaria	1.15378e-06
Lupinus	0.0816737
Mimulus	0.00127412
Polemonium	6.07115e-05
Quercus	0.000528788
Salix	3.5296e-09
Sarracenia	0.000340978
Syagrus	0.0411937
Taxus	0.010104
Tsuga	0.000413221
Vitis	0.000528788
Average	0.00901315

## Sheet: S6. subsampling_datasets
Supplementary Data 6. Number of species told apart by full dataset and whether to keep the dataset in down-sampling. NO means the dataset is excluded from the analysis, YES means included in this analysis. (23 genera)
Genus	Sequencing methods	Total number of SNPs	Number of species multiple-sampled	Number of species told apart by full dataset	Kept in down-sampling?	Note
Aesculus	RAD_Seq	30260	15	11	YES
Antirrhinum	RAD_Seq	1441466	21	11	YES
Artocarpus	Target capture	23260	42	34	YES
Attalea	Target capture	32832	15	9	YES
Camellia	GBS	373999	11	7	YES
Capurodendron	Target capture	212894	20	13	YES
Commiphora	Target capture	696206	22	11	YES
Cornus	RAD_Seq	18286	18	10	YES
Dicerandra	Target capture	80218	10	4	YES
Geonoma	Target capture	1534400	44	30	YES
Inga	Target capture	205871	69	45	YES
Leptosiphon	Target capture	25523	23	14	YES
Linanthus	Target capture	27354	20	14	YES
Linaria	GBS	174373	14	11	YES
Mimulus	RAD_Seq	68887	11	5	YES
Polemonium	Target capture	78719	12	7	YES
Quercus_Virentes	RAD_Seq	134754	7	4	YES
Salix	RAD_Seq	373999	23	23	YES
Sarracenia	Target capture	11202	8	6	YES
Syagrus	Target capture	293048	18	8	YES
Taxus	RAD_Seq	5599	4	3	YES
Tsuga	Transcriptome	46956	8	7	YES
Vitis	RAD_Seq	1009562	7	6	YES
Euphrasia	WGS	1945409	3	0	NO	no species could be distinguished
Brownea	Target capture	6061	11	1	NO	not enough species could be distinguished
Euphrasia	GBS	37432	4	1	NO	not enough species could be distinguished
Ophrys	GBS	20464	4	0	NO	no species could be distinguished

## Sheet: S7. All_genera_subsampling
Supplementary Data 7. The number of species discriminated in rank order of the number of SNPs randomly selected
No_SNPs	100	300	500	700	900	1100	1300	1500	1700	1900	3000	4000	5000	6000	7000	8000	9000	10000	All_data	%spps at 1900	%spps at 3000
Aesculus	7	9	9	10	10	10	10	10	11	10	10	11	11	11	11	11	11	11	11	90.9091	90.9091
Antirrhinum	2	7	9	10	11	11	11	12	12	12	12	13	13	13	14	13	14	14	14	85.7143	85.7143
Artocarpus	7	13	16	19	19	20	21	22	23	23	24	25	25	26	26	26	26	26	29	79.3103	82.7586
Attalea	4	7	7	8	8	8	8	9	9	9	9	9	9	9	9	9	9	9	9	100	100
Camellia	1	2	3	4	5	4	5	5	5	5	6	6	6	6	7	7	7	7	7	71.4286	85.7143
Capurodendron	5	10	11	12	12	13	12	13	13	13	13	13	13	13	13	13	13	13	13	100	100
Commiphora	4	6	8	8	8	9	9	9	9	9	9	9	9	9	9	9	9	9	9	100	100
Cornus	6	8	8	9	9	9	9	9	9	10	10	10	10	10	10	10	10	11	11	90.9091	90.9091
Geonoma	5	14	19	21	23	24	25	25	26	26	27	27	27	27	27	27	28	27	28	92.8571	96.4286
Inga	10	26	32	35	39	39	40	41	42	43	43	43	44	44	44	44	44	44	45	95.5556	95.5556
Leptosiphon	5	8	9	9	9	9	10	10	10	10	10	10	10	10	10	10	10	10	11	90.9091	90.9091
Linanthus	6	9	10	11	11	12	12	12	12	12	12	12	12	12	13	12	12	13	12	100	100
Linaria	1	4	5	6	7	7	7	7	8	8	9	8	9	9	9	9	10	10	9	88.8889	100
Mimulus	4	5	5	5	5	5	5	5	5	5	5	5	5	5	5	5	5	5	5	100	100
Polemonium	3	5	6	7	7	7	7	7	7	7	7	8	8	8	8	8	8	8	8	87.5	87.5
Salix	7	13	16	18	18	19	21	21	21	21	21	21	21	21	21	21	21	21	21	100	100
Sarracenia	0	2	3	5	5	5	5	5	5	6	6	6	6	6	6	6	6	6	6	100	100
Syagrus	3	5	6	6	6	6	7	7	7	7	8	8	8	8	8	8	8	8	9	77.7778	88.8889
Taxus	2	4	4	4	4	4	4	4	4	4	4	4	4	4	4	4	4	4	4	100	100
Tsuga	6	7	7	7	7	7	7	7	7	7	7	7	7	7	7	7	7	7	7	100	100
Vitis	2	4	5	7	7	7	7	7	7	7	7	7	7	7	7	7	7	7	7	100	100
Mean_Sum	90	168	198	221	230	235	242	247	252	254	259	262	264	265	268	266	269	270	275
Mean_Percentage(%)	32.6087	60.8696	71.7391	80.0725	83.3333	85.1449	87.6812	89.4928	91.3043	92.029	93.8406	94.9275	95.6522	96.0145	97.1014	96.3768	97.4638	97.8261	99.6377
lower_quartile_sum	68.5	147.5	180	202	216	221.5	227	232.5	236.5	239.5	250	253.5	256	260	260.5	263	262	262.5	-
lower_quartile_Persentage(%)	24.8188	53.442	65.2174	73.1884	78.2609	80.2536	82.2464	84.2391	85.6884	86.7754	90.5797	91.8478	92.7536	94.2029	94.3841	95.2899	94.9275	95.1087	-
upper_quartile_sum	110.5	189	219	238.5	248.5	249.5	253.5	260.5	265.5	263.5	269	272.5	274	274.5	279	279	279.5	279.5	-
upper_quartile_persentage(%)	40.0362	68.4783	79.3478	86.413	90.0362	90.3986	91.8478	94.3841	96.1957	95.471	97.4638	98.7319	99.2754	99.4565	101.087	101.087	101.268	101.268	-
positive_value	7.42754	7.6087	7.6087	6.34058	6.7029	5.25362	4.16667	4.8913	4.8913	3.44203	3.62319	3.80435	3.62319	3.44203	3.98551	4.71014	3.80435	3.44203	-
negative value	7.78986	7.42754	6.52174	6.88406	5.07246	4.8913	5.43478	5.25362	5.61594	5.25362	3.26087	3.07971	2.89855	1.81159	2.71739	1.08696	2.53623	2.71739	-

## Sheet: S8. Dataset_4_for_ind_loci_ass
Supplementary Data 8. Six individual datasets analysed to assess the performance of individual loci for species discrimination
Genus	Total number of loci in the dataset	Locus length lower quartile (bp)	Locus length on average (bp)	Locus length upper quartile (bp)	Minimum numbers of good genes for maximum species resolution	Total number of species distinguished by several good loci	Total number of species multiple sampled	Total number of species distinguished by all data
Artocarpus	517	1755	2302	2615	1	27	42	34
Capurodendron	615	648	1100	1189	7	14	20	13
Geonoma	795	2845	3932	4588	1	30	44	30
Inga	810	1018	1622	1946	9	44	69	45
Polemonium	360	614	706	750	1	7	12	7
Tsuga	881	729	1103	1374	1	7	8	7

## Sheet: S9. Genes_diagnosability-Geonom
Supplementary Data 9. Single gene diagnosability for Geonoma
Num	Gene_Name	Nuc_Div	Den_SSSNPs_on_this_gene/kb	No_spps_mono_by_this_gene	No_SSSNPs_on_this_gene	Gene_Length
795	LOC105045005	0.00382348	3.87898	30	171	7734
794	LOC105040125	0.00232291	6.8364	29	95	4242
793	LOC105058567	0.0020019	7.48663	28	65	3740
789	LOC105038631	NA	8	28	68	3500
792	LOC105049827	0.000983973	8.63132	28	51	3244
791	LOC105047940	0.00237985	9.10273	28	56	3076
790	LOC105041807	0.00306052	14.206	28	45	1971
782	LOC105053403	0.00267543	3.72619	27	118	7246
780	LOC105049903	0.00216556	5.45344	27	84	4951
787	LOC105059035	NA	5.58197	27	95	4837
788	LOC105059126	0.00648536	5.88492	27	111	4588
773	LOC105041133	0.00386339	6.16438	27	94	4380
783	LOC105056943	0.000831431	6.72143	27	48	4017
777	LOC105047916	0.00276458	6.87198	27	69	3929
785	LOC105057553	0.00640913	7.33098	27	66	3683
786	LOC105058418	0.0027751	7.47095	27	55	3614
781	LOC105052351	0.00172369	7.61421	27	57	3546
779	LOC105048968	0.00358957	7.95287	27	60	3395
774	LOC105045640	NA	8.74352	27	66	3088
770	LOC105038571	0.00414875	9.64975	27	52	2798
784	LOC105057015	0.00537637	9.74026	27	46	2772
778	LOC105048054	0.00362901	10.4287	27	63	2589
769	LOC105037938	0.00381602	10.5099	27	50	2569
771	LOC105040114	0.000260417	10.7698	27	32	2507
776	LOC105047751	0.00227233	12.9063	27	37	2092
775	LOC105046518	NA	13.5883	27	28	1987
772	LOC105040887	0.00311965	15.4198	27	35	1751
767	LOC105060095	0.00424142	2.77452	26	144	9371
740	LOC105046696	0.00156415	3.5379	26	80	7349
751	LOC105052694	0.000919146	4.11067	26	133	6325
724	LOC105039221	0.00264588	4.1224	26	121	6307
723	LOC105039067	0.00164082	4.53199	26	94	5737
756	LOC105054486	NA	4.53436	26	124	5734
748	LOC105050404	0.00163704	4.67122	26	106	5566
721	LOC105037890	0.000543204	4.74799	26	94	5476
753	LOC105053422	0.0059058	4.79174	26	93	5426
758	LOC105055283	0.00260391	5.02124	26	85	5178
755	LOC105053482	0.00152527	5.08508	26	82	5113
745	LOC105048056	0.00173024	5.10605	26	127	5092
764	LOC105058889	0.00302059	5.1731	26	103	5026
759	LOC105055800	0	5.53427	26	86	4698
749	LOC105051677	0.00199424	5.58539	26	119	4655
757	LOC105054534	0	5.61798	26	58	4628
750	LOC105051748	0.00257591	6.00878	26	83	4327
727	LOC105039685	0.00290981	6.01991	26	71	4319
742	LOC105047533	0.00145951	6.14512	26	79	4231
739	LOC105046245	0.00165751	6.16698	26	71	4216
762	LOC105058547	0.00436985	6.247	26	94	4162
766	LOC105059112	0.000803937	6.2711	26	66	4146
726	LOC105039494	0	6.31681	26	81	4116
741	LOC105046918	0.00184927	6.34766	26	73	4096
761	LOC105056688	NA	6.57063	26	43	3957
729	LOC105040308	0.00220056	6.70795	26	90	3876
733	LOC105042633	0.000387494	6.7375	26	55	3859
747	LOC105050383	NA	6.80985	26	69	3818
765	LOC105059023	0.00152571	6.84751	26	63	3797
768	LOC105061025	NA	7.47341	26	67	3479
746	LOC105048357	0.00256248	7.71742	26	33	3369
760	LOC105056091	0.00349443	7.74963	26	56	3355
752	LOC105053006	0.00206929	7.75194	26	59	3354
738	LOC105045820	0.000654734	7.78676	26	52	3339
754	LOC105053468	0.00246151	8.07453	26	46	3220
719	LOC105036385	0.00309177	8.14536	26	68	3192
725	LOC105039460	NA	8.17096	26	67	3182
736	LOC105044445	NA	8.18898	26	55	3175
732	LOC105042558	0.00333482	8.36282	26	45	3109
731	LOC105042307	0.00294187	8.5218	26	51	3051
730	LOC105041650	0.00331483	8.57237	26	46	3033
734	LOC105043499	0.00348416	8.78378	26	68	2960
763	LOC105058798	0.00137146	8.78972	26	55	2958
743	LOC105047907	0.00586654	8.89497	26	34	2923
735	LOC105044307	0.000428834	9.09727	26	86	2858
720	LOC105037800	0.00119556	10.1286	26	40	2567
737	LOC105045520	0.00130287	10.5008	26	53	2476
744	LOC105047945	0.00240699	10.6166	26	37	2449
722	LOC105038794	0.000543478	12.1495	26	37	2140
728	LOC105040281	0.00238054	14.6561	26	34	1774
690	LOC105052476	0.00118385	3.29034	25	117	7598
683	LOC105049737	0.000848826	3.42936	25	119	7290
662	LOC105039512	0.00153076	3.55821	25	96	7026
688	LOC105051985	0.00321043	3.79248	25	112	6592
707	LOC105057013	0.00278573	3.84675	25	96	6499
685	LOC105050012	NA	4.03942	25	87	6189
671	LOC105044978	0	4.2337	25	93	5905
682	LOC105049025	0.00209264	4.25894	25	101	5870
714	LOC105058802	NA	4.37598	25	115	5713
713	LOC105058702	0.00123086	4.65896	25	114	5366
660	LOC105039164	0.00184722	4.82812	25	76	5178
697	LOC105055023	NA	4.98604	25	107	5014
694	LOC105053457	NA	4.98902	25	102	5011
696	LOC105054845	0.000990137	5.18565	25	49	4821
684	LOC105049882	NA	5.31124	25	82	4707
658	LOC105038179	NA	5.44307	25	85	4593
711	LOC105058682	0.00147928	5.449	25	105	4588
677	LOC105048028	0.00325452	5.54324	25	51	4510
675	LOC105046056	NA	5.65099	25	85	4424
706	LOC105056662	0	5.70776	25	51	4380
709	LOC105057795	NA	5.72475	25	76	4367
715	LOC105058808	0.00277048	5.81395	25	68	4300
691	LOC105052495	0.0018542	5.8548	25	87	4270
663	LOC105039660	0.00227514	5.86579	25	79	4262
702	LOC105055873	0.000124378	6.02265	25	45	4151
692	LOC105053055	NA	6.08273	25	65	4110
672	LOC105045070	0.00440251	6.12145	25	80	4084
698	LOC105055550	0.00149546	6.2251	25	60	4016
695	LOC105053901	0.003857	6.31473	25	76	3959
659	LOC105038400	0.00431385	6.45494	25	55	3873
679	LOC105048527	0.000287356	6.64894	25	89	3760
704	LOC105055908	NA	6.74582	25	76	3706
705	LOC105056287	0.00188733	6.82128	25	75	3665
673	LOC105045726	0.00137115	6.92713	25	82	3609
716	LOC105058890	0.00222484	6.99496	25	84	3574
664	LOC105041117	0.00229581	7.12657	25	59	3508
680	LOC105048751	NA	7.4118	25	45	3373
699	LOC105055621	0.000886942	7.51428	25	70	3327
708	LOC105057019	0.00364237	7.65228	25	40	3267
718	LOC105061385	0.00157687	7.77122	25	69	3217
712	LOC105058687	NA	7.8765	25	68	3174
678	LOC105048486	0.00156455	7.90889	25	62	3161
701	LOC105055755	0.00518692	8.07233	25	61	3097
676	LOC105046401	0.00447305	8.11162	25	65	3082
666	LOC105041929	0.0019164	8.13273	25	53	3074
687	LOC105050853	0.000682066	8.31117	25	47	3008
689	LOC105052389	0.00157947	8.44595	25	42	2960
674	LOC105045782	0.00873937	8.56164	25	40	2920
657	LOC105038098	0.00210423	8.7382	25	42	2861
703	LOC105055883	NA	8.89363	25	52	2811
668	LOC105043601	0.0026478	9.3214	25	57	2682
669	LOC105044758	0.00229821	9.3985	25	47	2660
717	LOC105059479	NA	9.81932	25	41	2546
693	LOC105053204	0.00658972	9.83091	25	59	2543
670	LOC105044846	0.00249976	9.89707	25	50	2526
686	LOC105050207	0.00319107	9.91277	25	58	2522
681	LOC105048867	0.000198413	10.0442	25	47	2489
667	LOC105043042	0.00466866	10.0888	25	50	2478
661	LOC105039282	0.00362712	10.2041	25	55	2450
700	LOC105055634	0.000423729	10.8178	25	38	2311
710	LOC105057941	0.00136739	11.5848	25	30	2158
665	LOC105041872	0.00621275	13.9121	25	26	1797
571	LOC105040700	0.00146075	3.40088	24	85	7057
594	LOC105047433	0.00099157	3.44729	24	163	6962
613	LOC105050841	0.00825488	3.54872	24	121	6763
568	LOC105040675	0.00262383	3.71978	24	108	6452
629	LOC105054405	0.00268185	3.72671	24	140	6440
607	LOC105049539	0.00204922	3.90625	24	109	6144
618	LOC105052739	0.00104167	3.91901	24	106	6124
650	LOC105059186	0.00203452	4.05405	24	92	5920
579	LOC105042873	0.00164763	4.10397	24	71	5848
561	LOC105039690	NA	4.11876	24	93	5827
604	LOC105048839	NA	4.14436	24	95	5791
595	LOC105047585	0.0010315	4.24628	24	74	5652
603	LOC105048493	0.00240161	4.25456	24	88	5641
651	LOC105059193	NA	4.38356	24	74	5475
600	LOC105048130	0.0021878	4.41501	24	87	5436
601	LOC105048410	0.000957333	4.54632	24	91	5279
559	LOC105039431	0	4.6875	24	110	5120
562	LOC105039822	0.00191452	4.72255	24	125	5082
646	LOC105059003	0.00264274	4.7638	24	92	5038
614	LOC105050970	0.00157819	4.77897	24	65	5022
640	LOC105058237	0.00233598	4.78088	24	78	5020
645	LOC105058918	0	4.885	24	83	4913
574	LOC105041127	0.00150843	4.89796	24	84	4900
586	LOC105045424	0.00403161	5.03145	24	92	4770
569	LOC105040684	0.0018025	5.05157	24	86	4751
606	LOC105049020	0.00312489	5.09338	24	85	4712
573	LOC105041125	0.00164413	5.23789	24	68	4582
554	LOC105035989	0.00335778	5.29334	24	70	4534
648	LOC105059113	0.00135058	5.30621	24	85	4523
654	LOC105059671	0.00156734	5.30621	24	81	4523
570	LOC105040690	0.0012615	5.3464	24	79	4489
652	LOC105059315	0.000124378	5.36313	24	65	4475
602	LOC105048479	0.000384907	5.4732	24	80	4385
638	LOC105056469	0	5.4732	24	89	4385
585	LOC105044983	0.00215597	5.63645	24	83	4258
647	LOC105059042	0	5.64573	24	97	4251
642	LOC105058582	0.00123867	5.73066	24	53	4188
623	LOC105053172	0.00154903	5.73477	24	107	4185
566	LOC105040206	NA	5.88235	24	70	4080
560	LOC105039587	0.00127247	5.94943	24	79	4034
556	LOC105039082	0.00255735	6.14125	24	71	3908
624	LOC105053426	0.0046586	6.20957	24	44	3865
577	LOC105042584	NA	6.25	24	85	3840
655	LOC105059900	0.00148559	6.29426	24	67	3813
636	LOC105056289	0.00269266	6.35593	24	77	3776
592	LOC105046766	0.00119048	6.41711	24	71	3740
576	LOC105042113	0.000384511	6.49175	24	74	3697
632	LOC105054924	0.00345963	6.60793	24	71	3632
610	LOC105050328	0.00152222	6.62617	24	86	3622
627	LOC105053961	0.0108584	6.63717	24	52	3616
567	LOC105040242	0.000511748	6.71892	24	71	3572
578	LOC105042644	NA	6.96056	24	81	3448
583	LOC105044676	0.0045187	6.97472	24	73	3441
649	LOC105059131	NA	6.98487	24	75	3436
631	LOC105054455	0.00850767	7.02782	24	57	3415
557	LOC105039121	0.000383142	7.04019	24	75	3409
584	LOC105044896	0.000662794	7.1706	24	62	3347
611	LOC105050521	0.00193165	7.28155	24	70	3296
608	LOC105049543	NA	7.29705	24	57	3289
625	LOC105053465	NA	7.34394	24	48	3268
555	LOC105038228	0.00194833	7.41656	24	51	3236
572	LOC105041100	0.00323759	7.46501	24	70	3215
612	LOC105050681	0.00274077	7.50234	24	64	3199
565	LOC105040189	0.000757466	7.56859	24	59	3171
656	LOC105059996	0.0025944	7.59494	24	85	3160
593	LOC105047288	0.00206177	7.63116	24	36	3145
620	LOC105052888	0.00104987	7.63359	24	47	3144
639	LOC105057090	0.000941061	7.74194	24	69	3100
563	LOC105039957	0.000998376	7.89993	24	48	3038
621	LOC105052947	0.0018804	7.97077	24	28	3011
644	LOC105058894	0.00224858	8.13559	24	54	2950
643	LOC105058781	0.00225641	8.22199	24	37	2919
564	LOC105040115	0.00364699	8.26162	24	70	2905
619	LOC105052865	NA	8.31313	24	72	2887
582	LOC105044613	0.00158846	8.3682	24	51	2868
609	LOC105049690	0.00453294	8.45964	24	39	2837
588	LOC105045732	0.00167246	8.54701	24	53	2808
630	LOC105054435	0.00550481	8.58676	24	46	2795
641	LOC105058245	0.00288761	8.67993	24	53	2765
628	LOC105053974	0.000602257	8.74954	24	49	2743
575	LOC105041657	NA	8.9854	24	47	2671
599	LOC105048015	0.00190698	9.03274	24	56	2657
581	LOC105044481	0.00100587	9.0566	24	37	2650
622	LOC105053105	NA	9.17081	24	48	2617
580	LOC105043037	0	9.38967	24	56	2556
598	LOC105047970	NA	9.39335	24	37	2555
591	LOC105046574	0.00170907	9.43396	24	40	2544
596	LOC105047597	0.00307639	9.6231	24	37	2494
634	LOC105055490	0.00171172	9.71267	24	40	2471
597	LOC105047621	NA	9.97506	24	52	2406
605	LOC105049016	0.0033289	10.0042	24	25	2399
615	LOC105051373	0.00152026	10.0798	24	59	2381
587	LOC105045509	0.000920264	10.2828	24	51	2334
616	LOC105052346	0.00111142	10.9991	24	25	2182
590	LOC105046168	NA	11.2254	24	33	2138
558	LOC105039403	0.00605008	11.7647	24	30	2040
637	LOC105056382	NA	12.0907	24	40	1985
633	LOC105055024	0.00151504	12.4805	24	42	1923
653	LOC105059636	0.00319292	12.6582	24	37	1896
626	LOC105053835	0	13.1148	24	28	1830
589	LOC105045898	0.00383287	13.4378	24	36	1786
635	LOC105055862	0.00406443	13.4454	24	30	1785
617	LOC105052394	0.00248025	15.1995	24	22	1579
492	LOC105048541	0.00147696	2.39558	23	173	9601
513	LOC105052623	0.00180942	2.52692	23	103	9102
521	LOC105053980	0.00055788	3.05648	23	130	7525
489	LOC105048300	0.00330776	3.05729	23	158	7523
459	LOC105040837	NA	3.07733	23	98	7474
441	LOC105038100	0.00193822	3.12288	23	147	7365
514	LOC105052743	0.00199068	3.18251	23	109	7227
443	LOC105038252	NA	3.25502	23	125	7066
466	LOC105042329	0.00228306	3.34205	23	149	6882
484	LOC105047362	0.000555556	3.43079	23	133	6704
507	LOC105051870	0.00509803	3.4717	23	107	6625
448	LOC105038988	0.00289343	3.596	23	73	6396
512	LOC105052573	0.0014409	3.69537	23	133	6224
549	LOC105058863	0.00238599	3.72349	23	114	6177
467	LOC105042722	NA	3.79475	23	130	6061
468	LOC105042965	0.000913012	3.88448	23	135	5921
522	LOC105054293	0.00244042	3.88579	23	92	5919
517	LOC105052956	0.00347858	3.91023	23	113	5882
481	LOC105046549	0.0030362	3.95869	23	115	5810
530	LOC105056365	NA	3.99722	23	100	5754
453	LOC105039947	0.00100691	4.15688	23	87	5533
496	LOC105049318	0.00564683	4.1712	23	85	5514
520	LOC105053866	0.00381741	4.20706	23	113	5467
525	LOC105054930	NA	4.20706	23	113	5467
499	LOC105050366	0.00268244	4.29185	23	79	5359
526	LOC105054948	NA	4.29265	23	108	5358
506	LOC105051860	0.000548653	4.3635	23	93	5271
538	LOC105057110	0	4.4316	23	98	5190
488	LOC105048129	NA	4.47558	23	97	5139
475	LOC105045078	0.00224605	4.5098	23	86	5100
550	LOC105059366	0	4.72376	23	84	4869
473	LOC105044982	0.00439467	4.73251	23	90	4860
552	LOC105059587	0.000663412	4.84619	23	90	4746
532	LOC105056496	0.00383921	4.87391	23	76	4719
476	LOC105045248	0.00473102	4.87495	23	75	4718
495	LOC105048909	0.000967667	4.87701	23	95	4716
480	LOC105046360	NA	5.04607	23	86	4558
483	LOC105047293	NA	5.04607	23	78	4558
524	LOC105054827	0.00365094	5.06385	23	97	4542
451	LOC105039501	0.000411523	5.08512	23	73	4523
442	LOC105038114	0.00154328	5.12021	23	89	4492
486	LOC105047662	NA	5.17785	23	83	4442
447	LOC105038882	0.00560729	5.19187	23	67	4430
503	LOC105051499	0.00217133	5.31423	23	52	4328
502	LOC105051391	0.000537634	5.35257	23	59	4297
478	LOC105045489	0.00213528	5.41814	23	69	4245
516	LOC105052818	0.00256913	5.51162	23	61	4173
528	LOC105055130	0.00147548	5.51162	23	68	4173
454	LOC105040139	0	5.5395	23	80	4152
445	LOC105038603	0.000541962	5.57711	23	72	4124
534	LOC105056714	0.000297619	5.72852	23	75	4015
546	LOC105058592	0.00132192	5.73423	23	43	4011
531	LOC105056460	0.000505051	5.75864	23	113	3994
482	LOC105046735	NA	5.84795	23	52	3933
505	LOC105051857	0.00199044	5.91564	23	67	3888
536	LOC105056817	0.00207999	5.92021	23	88	3885
504	LOC105051582	0.00129296	6.10565	23	85	3767
509	LOC105052170	0.0015947	6.16622	23	67	3730
540	LOC105057721	0.00201803	6.2028	23	55	3708
469	LOC105043155	0.00215643	6.28587	23	38	3659
547	LOC105058598	0.00152869	6.31001	23	58	3645
544	LOC105058366	0.00204149	6.36062	23	68	3616
458	LOC105040758	NA	6.39777	23	80	3595
518	LOC105053079	NA	6.40312	23	73	3592
471	LOC105043686	0.000780901	6.42997	23	87	3577
456	LOC105040583	0.00226592	6.47523	23	72	3552
485	LOC105047644	NA	6.47705	23	45	3551
539	LOC105057256	0.00127474	6.48801	23	76	3545
510	LOC105052386	0.00192068	6.49351	23	50	3542
444	LOC105038310	0.00203157	6.49718	23	70	3540
542	LOC105058175	0.0019952	6.53781	23	61	3518
494	LOC105048694	NA	6.55831	23	50	3507
461	LOC105040970	0.00173002	6.58648	23	68	3492
537	LOC105056998	NA	6.83304	23	56	3366
463	LOC105041283	0.00101122	6.87183	23	73	3347
452	LOC105039542	0.00435754	6.90276	23	32	3332
519	LOC105053642	NA	6.91521	23	39	3326
535	LOC105056726	0.00415164	7.08564	23	56	3246
545	LOC105058556	NA	7.20551	23	58	3192
449	LOC105039062	0.000435422	7.30391	23	45	3149
548	LOC105058683	0.00190327	7.37652	23	60	3118
457	LOC105040756	NA	7.42654	23	64	3097
477	LOC105045358	0.00371437	7.50898	23	52	3063
491	LOC105048484	0.000578963	7.54346	23	49	3049
511	LOC105052446	NA	7.55585	23	59	3044
515	LOC105052804	0.00153288	7.80455	23	56	2947
446	LOC105038832	0.00416822	7.83646	23	41	2935
508	LOC105051891	0.00268166	8.31826	23	37	2765
465	LOC105041902	0.00243667	8.36364	23	49	2750
479	LOC105045835	NA	8.42491	23	57	2730
527	LOC105055093	0.000157233	8.44037	23	41	2725
472	LOC105044844	0	8.53749	23	36	2694
498	LOC105050036	0.0101787	8.71212	23	53	2640
487	LOC105048009	0.00290775	8.79205	23	40	2616
470	LOC105043164	0.00827633	8.83935	23	43	2602
462	LOC105041182	0.000654721	8.9529	23	46	2569
455	LOC105040186	0.00265893	9.61538	23	46	2392
541	LOC105058170	NA	9.67606	23	37	2377
500	LOC105050450	0.00404231	9.72105	23	48	2366
529	LOC105055157	0.00226314	9.72105	23	54	2366
460	LOC105040914	0.00139685	9.73339	23	59	2363
543	LOC105058202	0.00244633	9.87548	23	38	2329
497	LOC105049902	0.00164273	9.9395	23	52	2314
553	LOC105060589	0.00199534	10.0966	23	35	2278
493	LOC105048581	0.00251577	10.2954	23	38	2234
551	LOC105059441	0.000439506	10.3047	23	40	2232
440	LOC105036031	0.00306403	10.3697	23	40	2218
490	LOC105048476	NA	10.7326	23	35	2143
450	LOC105039449	0.00408959	11.3805	23	22	2021
533	LOC105056654	0.00199813	11.6929	23	35	1967
464	LOC105041816	0.00555954	11.7707	23	20	1954
501	LOC105050854	NA	12.234	23	26	1880
474	LOC105044984	0.00826127	12.7353	23	40	1806
523	LOC105054529	0	14.8867	23	34	1545
352	LOC105044174	0.00343144	1.73092	22	244	12710
427	LOC105057235	0	2.36052	22	133	9320
390	LOC105050682	0.0059563	2.57823	22	165	8533
318	LOC105038099	0.000632945	2.74863	22	127	8004
412	LOC105053932	NA	2.78094	22	166	7911
407	LOC105053124	0.00215431	3.00546	22	114	7320
382	LOC105048199	0.00146444	3.08166	22	113	7139
417	LOC105054653	0.00109922	3.19628	22	102	6883
392	LOC105051146	NA	3.29934	22	112	6668
337	LOC105041217	0.00256889	3.40136	22	95	6468
327	LOC105039925	0.00449607	3.59242	22	128	6124
359	LOC105045148	0.00052578	3.75811	22	98	5854
316	LOC105034893	0.00265051	3.82343	22	91	5754
414	LOC105054280	0.00352125	3.88007	22	118	5670
341	LOC105042560	0.000797742	3.94265	22	86	5580
398	LOC105051953	0.00481045	4.0673	22	105	5409
322	LOC105039099	0.00160774	4.11446	22	106	5347
328	LOC105040207	0.00115239	4.116	22	84	5345
342	LOC105042781	0.00347176	4.18649	22	74	5255
323	LOC105039313	NA	4.23484	22	95	5195
321	LOC105038513	0.000332636	4.27932	22	90	5141
356	LOC105044885	0.0010235	4.41678	22	82	4981
423	LOC105056313	0.000724638	4.43012	22	84	4966
331	LOC105040530	0.00174142	4.45976	22	102	4933
419	LOC105055072	0.00171422	4.5577	22	80	4827
375	LOC105047519	0.00338955	4.71496	22	80	4666
343	LOC105043119	NA	4.77534	22	67	4607
346	LOC105043374	NA	4.82033	22	63	4564
403	LOC105052650	0.00259143	4.95161	22	71	4443
411	LOC105053747	0	4.96726	22	88	4429
421	LOC105055761	0.00761721	4.97738	22	75	4420
335	LOC105040918	0.00291656	5.05166	22	91	4355
400	LOC105052178	0.00139644	5.07497	22	80	4335
355	LOC105044710	0	5.10796	22	114	4307
410	LOC105053654	0.00213711	5.17282	22	61	4253
401	LOC105052492	0.00254038	5.41072	22	61	4066
429	LOC105057912	0.00237888	5.41738	22	91	4061
435	LOC105058614	0.00182744	5.44959	22	71	4037
349	LOC105043816	0.00206548	5.57668	22	65	3945
424	LOC105056530	0.000879751	5.58234	22	65	3941
347	LOC105043419	0.000925926	5.59654	22	48	3931
378	LOC105047777	0.00143174	5.60652	22	78	3924
357	LOC105045102	0.00165902	5.63236	22	62	3906
367	LOC105046297	NA	5.63958	22	72	3901
338	LOC105041680	NA	5.65989	22	77	3887
391	LOC105050831	0.00340765	5.66572	22	67	3883
428	LOC105057357	NA	5.73664	22	88	3835
368	LOC105046387	0.00231978	5.74263	22	59	3831
377	LOC105047553	0.00239932	5.83245	22	49	3772
399	LOC105052070	NA	5.85729	22	82	3756
314	LOC105032379	0.00183171	5.88078	22	56	3741
384	LOC105049052	0.00142117	5.94273	22	62	3702
416	LOC105054469	0.00144216	5.95722	22	58	3693
330	LOC105040462	0.00470231	6.03401	22	62	3646
326	LOC105039809	NA	6.09081	22	52	3612
381	LOC105048159	0.00176941	6.10772	22	98	3602
415	LOC105054440	0.00380056	6.10941	22	63	3601
372	LOC105047029	0.000985836	6.11791	22	53	3596
405	LOC105052849	NA	6.15385	22	44	3575
317	LOC105036774	0.00185927	6.20592	22	78	3545
397	LOC105051924	0.00298454	6.21469	22	58	3540
366	LOC105046099	0.000109649	6.27317	22	66	3507
333	LOC105040851	NA	6.31458	22	66	3484
406	LOC105052944	NA	6.32729	22	32	3477
340	LOC105042422	NA	6.33094	22	34	3475
386	LOC105049934	0.000265216	6.33641	22	81	3472
336	LOC105040957	0.000876275	6.37312	22	68	3452
320	LOC105038382	0.000762956	6.38978	22	54	3443
383	LOC105048961	0.000991325	6.39349	22	39	3441
358	LOC105045137	0.00275188	6.53207	22	63	3368
363	LOC105045658	NA	6.55542	22	83	3356
324	LOC105039595	0.000979611	6.55933	22	58	3354
402	LOC105052552	0.00195737	6.59275	22	65	3337
408	LOC105053227	0.00153201	6.61654	22	60	3325
438	LOC105059490	0.0019657	6.62451	22	59	3321
362	LOC105045529	0.00122481	6.66869	22	58	3299
354	LOC105044614	0.00204943	6.67881	22	55	3294
439	LOC105059594	0.00436182	6.68896	22	41	3289
436	LOC105058904	0.00339885	6.70119	22	45	3283
385	LOC105049729	NA	6.70732	22	75	3280
393	LOC105051188	NA	6.82382	22	75	3224
344	LOC105043193	NA	6.84932	22	59	3212
387	LOC105050362	0.0043164	6.875	22	51	3200
380	LOC105048137	0.00871272	7.12435	22	52	3088
334	LOC105040863	NA	7.19424	22	55	3058
437	LOC105059367	NA	7.22971	22	67	3043
364	LOC105045828	NA	7.31626	22	14	3007
434	LOC105058377	0.00416574	7.37265	22	48	2984
396	LOC105051821	0.00219898	7.3776	22	45	2982
425	LOC105056539	0.000403226	7.54458	22	33	2916
329	LOC105040452	NA	7.54717	22	46	2915
373	LOC105047357	NA	7.55495	22	44	2912
348	LOC105043485	0.000553231	7.59931	22	64	2895
315	LOC105034121	0.000998897	7.60982	22	62	2891
361	LOC105045254	0.00109083	7.60982	22	45	2891
394	LOC105051403	0.00253505	7.69769	22	48	2858
422	LOC105055771	0.000576981	7.78485	22	60	2826
339	LOC105042147	0	7.78761	22	49	2825
432	LOC105058180	0.00168929	7.80973	22	42	2817
376	LOC105047546	0.0033076	7.84034	22	75	2806
351	LOC105043975	0.00181787	7.84593	22	51	2804
395	LOC105051614	NA	8.10612	22	37	2714
360	LOC105045232	0.000175654	8.25516	22	60	2665
426	LOC105056848	NA	8.28313	22	33	2656
345	LOC105043338	0.000274367	8.35232	22	40	2634
413	LOC105054130	0.000705511	8.40657	22	51	2617
369	LOC105046393	0.00247331	8.91049	22	39	2469
319	LOC105038201	0.00135047	8.95037	22	44	2458
370	LOC105046503	NA	9.04977	22	23	2431
388	LOC105050644	0.00212153	9.23206	22	44	2383
353	LOC105044350	NA	9.25926	22	37	2376
374	LOC105047395	NA	9.27097	22	41	2373
371	LOC105046827	0.00305803	9.27879	22	56	2371
389	LOC105050680	0.00359922	9.29839	22	58	2366
431	LOC105058131	0.00173921	10.4762	22	31	2100
325	LOC105039783	0.00201303	10.7056	22	25	2055
409	LOC105053263	0.00281045	10.7738	22	51	2042
379	LOC105047922	0.00193676	11.072	22	39	1987
365	LOC105045946	0.00308026	11.2936	22	28	1948
404	LOC105052771	0.00755189	11.4464	22	27	1922
433	LOC105058241	0.00129713	12.8655	22	30	1710
420	LOC105055499	0.00366627	13.7414	22	31	1601
418	LOC105054936	NA	15.0788	22	29	1459
350	LOC105043827	NA	16.4057	22	17	1341
332	LOC105040667	0.00417388	16.7173	22	23	1316
430	LOC105058094	0.00271402	17.0015	22	27	1294
274	LOC105051156	0.00164401	2.44527	21	158	8588
246	LOC105045099	0.00178303	2.45356	21	153	8559
311	LOC105059381	0.003378	2.61422	21	133	8033
239	LOC105042290	0	2.66396	21	183	7883
310	LOC105059276	NA	2.69127	21	127	7803
300	LOC105056269	0.00130478	2.84168	21	118	7390
232	LOC105040813	0.00190677	2.9906	21	157	7022
242	LOC105043730	0.0122539	2.99871	21	122	7003
276	LOC105051560	0.00221033	3.08415	21	129	6809
275	LOC105051345	0.00113725	3.11897	21	123	6733
266	LOC105049312	0.00389041	3.12826	21	92	6713
219	LOC105032229	0.00143898	3.19829	21	116	6566
313	LOC105059458	0.00153635	3.36	21	133	6250
291	LOC105054668	0.000828684	3.49011	21	130	6017
286	LOC105054153	NA	3.60082	21	128	5832
281	LOC105052580	0.00348177	3.82027	21	81	5497
238	LOC105042090	0.000277778	3.83562	21	68	5475
280	LOC105052538	0.00069735	3.90335	21	94	5380
259	LOC105047434	NA	4.00152	21	108	5248
304	LOC105057335	NA	4.03148	21	90	5209
227	LOC105038036	0.00268684	4.04936	21	51	5186
293	LOC105054896	0	4.05954	21	62	5173
290	LOC105054649	0.00151456	4.14856	21	90	5062
279	LOC105052483	NA	4.38871	21	80	4785
265	LOC105048926	0.00287292	4.42198	21	80	4749
287	LOC105054204	0.00158141	4.46049	21	80	4708
247	LOC105045310	NA	4.46429	21	81	4704
285	LOC105053889	0.00153754	4.46429	21	75	4704
272	LOC105050532	NA	4.50547	21	79	4661
224	LOC105035046	0.000396825	4.50644	21	83	4660
231	LOC105040185	NA	4.57118	21	82	4594
282	LOC105052750	0.00400976	4.63883	21	73	4527
223	LOC105034616	0.000677426	4.68332	21	83	4484
307	LOC105058990	0.00136106	4.72122	21	75	4448
249	LOC105045507	NA	4.75221	21	63	4419
297	LOC105055569	NA	4.81431	21	86	4362
240	LOC105042651	0.00153975	4.9435	21	73	4248
260	LOC105047578	0.00335472	4.94467	21	97	4247
296	LOC105055433	0.000626299	4.96571	21	59	4229
309	LOC105059138	0.00200567	4.97395	21	61	4222
236	LOC105041903	0.00129757	5.04444	21	72	4163
303	LOC105057074	0.00311459	5.2658	21	73	3988
267	LOC105049426	0.0022471	5.29367	21	64	3967
226	LOC105037749	0.000748066	5.40262	21	36	3887
255	LOC105046454	NA	5.44465	21	45	3857
273	LOC105050972	0.00179374	5.47303	21	51	3837
277	LOC105051564	0.000937936	5.66649	21	59	3706
262	LOC105048725	0.0103249	5.75658	21	70	3648
235	LOC105041710	0.000978806	5.90717	21	31	3555
306	LOC105058723	0.000956174	5.91716	21	66	3549
269	LOC105050126	0.00419891	5.93053	21	54	3541
252	LOC105045788	0.00255303	5.9322	21	79	3540
256	LOC105046630	NA	5.93891	21	61	3536
245	LOC105044400	0.00137558	5.95576	21	45	3526
299	LOC105055912	0.00233731	6.06936	21	33	3460
263	LOC105048796	NA	6.14934	21	44	3415
254	LOC105045932	0.000603865	6.19469	21	76	3390
278	LOC105051704	0.00144624	6.24257	21	53	3364
301	LOC105056534	NA	6.26679	21	26	3351
225	LOC105035555	NA	6.31959	21	39	3323
305	LOC105057742	0.00227033	6.34441	21	41	3310
261	LOC105047689	0.00298436	6.41026	21	56	3276
289	LOC105054498	0.00208315	6.5666	21	70	3198
294	LOC105055075	0.00688943	6.63507	21	46	3165
288	LOC105054478	0	6.64557	21	68	3160
221	LOC105033063	0.00199959	6.6561	21	55	3155
298	LOC105055664	0.00306036	6.66455	21	55	3151
230	LOC105039298	0.00165969	6.7157	21	86	3127
283	LOC105053735	0.00256182	6.84932	21	50	3066
292	LOC105054864	0.00126916	6.92156	21	38	3034
253	LOC105045827	0.00171114	6.93756	21	48	3027
312	LOC105059453	0.00201353	6.99301	21	59	3003
248	LOC105045467	0.000439351	7.00467	21	53	2998
268	LOC105049947	0.00218831	7.02576	21	48	2989
270	LOC105050202	0	7.19918	21	61	2917
233	LOC105040842	0.00126765	7.26895	21	47	2889
222	LOC105033626	0.00661182	7.34523	21	57	2859
308	LOC105059108	0.000437862	7.37878	21	41	2846
295	LOC105055077	NA	7.42049	21	46	2830
257	LOC105046786	0.00386144	7.50536	21	32	2798
241	LOC105043685	0.00190251	8.21596	21	56	2556
243	LOC105044120	0.00298386	8.40673	21	60	2498
229	LOC105038431	NA	8.49515	21	40	2472
284	LOC105053770	NA	8.52273	21	51	2464
228	LOC105038234	NA	8.56444	21	55	2452
251	LOC105045703	NA	8.65622	21	37	2426
234	LOC105040850	0.000595238	8.77926	21	22	2392
264	LOC105048886	0.00269993	9.58029	21	43	2192
237	LOC105041982	0.00244355	9.68635	21	35	2168
258	LOC105047253	NA	9.89632	21	29	2122
220	LOC105032337	0.000387597	10.521	21	25	1996
302	LOC105056960	NA	11.5958	21	23	1811
271	LOC105050387	0.00265714	11.7188	21	37	1792
250	LOC105045514	0.00178742	11.9183	21	32	1762
244	LOC105044378	NA	12.8519	21	23	1634
186	LOC105050058	0.00129762	2.29542	20	147	8713
206	LOC105057579	0.0025388	2.37812	20	131	8410
164	LOC105042205	0.000387356	2.75217	20	132	7267
174	LOC105045367	0.0021029	3.1109	20	143	6429
185	LOC105050023	0.00499339	3.16056	20	123	6328
166	LOC105043061	0.00308552	3.22269	20	122	6206
170	LOC105044446	0.00212354	3.2305	20	109	6191
189	LOC105051395	0.00235499	3.27279	20	56	6111
183	LOC105049274	0.00149177	3.41822	20	117	5851
184	LOC105049360	0.00122208	3.4662	20	83	5770
195	LOC105054786	0.00100922	3.54045	20	80	5649
192	LOC105051795	0.000975322	3.60881	20	93	5542
168	LOC105043633	NA	3.62384	20	107	5519
161	LOC105041246	0	3.63438	20	87	5503
214	LOC105059008	0.0016229	3.8117	20	96	5247
202	LOC105055115	NA	4.04367	20	98	4946
217	LOC105059624	0.000898274	4.10762	20	110	4869
188	LOC105051366	0.00116806	4.22208	20	61	4737
152	LOC105038693	NA	4.35161	20	73	4596
211	LOC105058576	0.000795889	4.43557	20	58	4509
171	LOC105044893	NA	4.45434	20	92	4490
207	LOC105057634	0.000815952	4.60617	20	77	4342
148	LOC105035462	0.000637807	4.79731	20	51	4169
215	LOC105059342	0.0019066	4.82393	20	78	4146
149	LOC105038123	0.000693153	4.87567	20	64	4102
181	LOC105047379	0.000694091	5.16662	20	68	3871
209	LOC105057841	0.000979052	5.35619	20	89	3734
172	LOC105045043	0.00374931	5.45852	20	74	3664
159	LOC105041055	0.00129243	5.47945	20	81	3650
197	LOC105054898	0.000746658	5.48246	20	70	3648
176	LOC105046103	NA	5.5142	20	69	3627
160	LOC105041179	0.00237099	5.60067	20	41	3571
179	LOC105046632	0.00196215	5.61325	20	45	3563
169	LOC105044281	0.000424264	5.63222	20	92	3551
191	LOC105051740	0.00162723	5.63222	20	45	3551
155	LOC105039236	0	5.65291	20	48	3538
178	LOC105046562	0.0023278	5.67537	20	59	3524
194	LOC105053136	NA	5.71265	20	81	3501
180	LOC105047024	0.000890216	5.90319	20	83	3388
216	LOC105059612	0.00125546	5.9312	20	48	3372
213	LOC105058731	0.000787799	5.96481	20	66	3353
175	LOC105046030	0.00142616	5.98623	20	50	3341
208	LOC105057669	0.000781692	6.05327	20	67	3304
147	LOC105035196	0.000309933	6.12745	20	83	3264
203	LOC105055913	NA	6.23636	20	58	3207
198	LOC105055008	0.00113634	6.25782	20	39	3196
173	LOC105045094	NA	6.25978	20	59	3195
190	LOC105051726	0.00189181	6.2637	20	42	3193
199	LOC105055030	0.00280005	6.32711	20	39	3161
201	LOC105055114	0	6.64231	20	63	3011
158	LOC105040426	0.000520289	6.67111	20	43	2998
200	LOC105055090	NA	6.94927	20	55	2878
154	LOC105039013	0.00840556	7.04225	20	48	2840
151	LOC105038419	0.00179262	7.12251	20	43	2808
167	LOC105043469	NA	7.17103	20	44	2789
163	LOC105042168	NA	7.2648	20	63	2753
218	LOC105059639	0.00126544	7.52729	20	52	2657
177	LOC105046559	0.00366903	8.00961	20	38	2497
187	LOC105050670	0.00147731	8.06777	20	58	2479
196	LOC105054891	0.00138968	8.58369	20	34	2330
153	LOC105038747	0.003954	8.65801	20	51	2310
156	LOC105039962	0.00162383	9.14913	20	28	2186
150	LOC105038245	0	9.19963	20	43	2174
204	LOC105056468	0	9.37647	20	53	2133
193	LOC105053059	NA	9.56023	20	28	2092
157	LOC105040302	0.00348274	10.2197	20	45	1957
162	LOC105041353	0.00283722	11.2931	20	35	1771
210	LOC105057919	0.00971234	12.6582	20	36	1580
205	LOC105057130	0.0022817	12.7551	20	22	1568
165	LOC105042525	0.00254815	13.8889	20	16	1440
182	LOC105049007	NA	16.5975	20	15	1205
212	LOC105058633	0.00273783	18.0505	20	18	1108
108	LOC105042820	NA	2.39024	19	139	7949
98	LOC105039255	0.00165554	2.77049	19	121	6858
138	LOC105054765	0.00138308	3.03611	19	118	6258
132	LOC105052529	0.000757576	3.33275	19	105	5701
144	LOC105058078	0.00502325	3.45895	19	103	5493
134	LOC105052855	0.00641979	3.58897	19	77	5294
96	LOC105039107	NA	3.7962	19	87	5005
117	LOC105045282	0.000855683	3.92968	19	82	4835
142	LOC105056881	0.000937003	4.0314	19	86	4713
126	LOC105050961	0.00136896	4.19519	19	70	4529
102	LOC105040073	0.00325701	4.21379	19	84	4509
143	LOC105057666	0.000678503	4.30741	19	88	4411
106	LOC105041665	0.00107617	4.4289	19	55	4290
114	LOC105044252	0.000857464	4.55526	19	66	4171
136	LOC105054124	0.000704592	4.55526	19	80	4171
110	LOC105043786	NA	4.60271	19	73	4128
135	LOC105053969	0.00166144	4.658	19	61	4079
113	LOC105044203	0.00234413	4.68789	19	52	4053
105	LOC105041189	0.00249552	4.77867	19	54	3976
146	LOC105058499	0.00165264	4.81378	19	61	3947
129	LOC105051764	0.00219524	4.82356	19	59	3939
116	LOC105044588	NA	4.842	19	69	3924
94	LOC105037902	0.00155927	4.90323	19	63	3875
122	LOC105047342	0	4.97773	19	59	3817
119	LOC105046147	0.000949997	5.01452	19	67	3789
125	LOC105048915	0.00161679	5.06802	19	36	3749
100	LOC105039699	NA	5.20976	19	68	3647
145	LOC105058083	NA	5.52005	19	66	3442
109	LOC105043430	0.00133068	5.66319	19	61	3355
123	LOC105048182	0	5.66319	19	64	3355
115	LOC105044407	0.000969187	5.68692	19	49	3341
120	LOC105046456	0.0029802	5.80862	19	65	3271
128	LOC105051503	0.000781495	5.82643	19	58	3261
121	LOC105046530	0.000238095	5.8933	19	61	3224
112	LOC105044183	0.0022225	5.90062	19	71	3220
137	LOC105054457	0.000607734	5.96921	19	48	3183
140	LOC105055052	0.00215486	5.98237	19	61	3176
139	LOC105054972	0.00205262	6.11719	19	42	3106
130	LOC105051832	0.00169979	6.13893	19	46	3095
103	LOC105040368	0.00115627	6.21728	19	50	3056
131	LOC105052304	0.00508395	6.31439	19	48	3009
99	LOC105039609	NA	6.41892	19	59	2960
127	LOC105051481	NA	6.51131	19	37	2918
104	LOC105040922	NA	6.611	19	69	2874
107	LOC105041687	NA	7.40452	19	21	2566
111	LOC105044063	0.00135177	7.89037	19	39	2408
101	LOC105039763	0.00126623	8.03723	19	44	2364
97	LOC105039178	NA	8.08855	19	29	2349
124	LOC105048474	0.00179761	9.18318	19	22	2069
133	LOC105052704	0.00494353	9.67906	19	25	1963
95	LOC105038110	0.00261378	10.3037	19	33	1844
118	LOC105045760	0.00213983	10.4741	19	31	1814
141	LOC105055507	NA	11.1372	19	28	1706
60	LOC105040099	0.000568639	2.21811	18	159	8115
90	LOC105059480	0.00257446	3.19773	18	92	5629
84	LOC105056393	0.00137533	3.4384	18	68	5235
58	LOC105039101	0.00108214	3.80469	18	70	4731
75	LOC105051362	0.0032759	4.29902	18	72	4187
81	LOC105055144	NA	4.3849	18	70	4105
86	LOC105057194	0.00454231	4.5	18	76	4000
78	LOC105052307	0.00112147	4.58482	18	69	3926
92	LOC105059575	0	4.69484	18	55	3834
91	LOC105059573	0.000929582	4.71822	18	51	3815
93	LOC105061427	0.00155522	4.86355	18	67	3701
73	LOC105050344	0.00124388	4.95458	18	68	3633
79	LOC105052428	0.000853741	5.02653	18	75	3581
87	LOC105058081	0.00228181	5.07042	18	65	3550
59	LOC105039480	0.000438581	5.17241	18	64	3480
61	LOC105041337	0.000530802	5.5918	18	61	3219
80	LOC105054723	0.000789002	5.59701	18	57	3216
77	LOC105052035	NA	5.68361	18	36	3167
70	LOC105046875	0	6.10169	18	65	2950
83	LOC105056323	NA	6.13079	18	58	2936
63	LOC105042664	0.00106121	6.23485	18	52	2887
89	LOC105059176	NA	6.33134	18	10	2843
88	LOC105058107	0.00097546	6.39659	18	39	2814
65	LOC105043666	0.000643837	6.43777	18	37	2796
82	LOC105056032	0.00208971	6.4493	18	48	2791
71	LOC105049097	0.00274457	6.71642	18	69	2680
76	LOC105051823	0.000523013	6.71892	18	59	2679
66	LOC105044182	NA	7.06436	18	27	2548
67	LOC105044854	NA	7.24638	18	28	2484
64	LOC105043069	0.00057311	7.35294	18	54	2448
69	LOC105046449	NA	7.35895	18	43	2446
62	LOC105041933	0.00792267	7.84998	18	33	2293
56	LOC105038720	0.00200969	9.42902	18	42	1909
68	LOC105046050	0.00096814	10.5079	18	32	1713
74	LOC105051087	0.00142756	10.8565	18	26	1658
57	LOC105038986	0.00304953	10.9622	18	22	1642
72	LOC105049761	0	11.0159	18	33	1634
85	LOC105056684	0.00107664	12.9403	18	31	1391
53	LOC105055201	0.000653766	2.67759	17	128	6349
55	LOC105058469	0.00199634	3.22642	17	109	5269
52	LOC105055065	0.00200501	3.30289	17	81	5147
51	LOC105055015	0.00129653	3.45599	17	63	4919
41	LOC105043320	0.00155252	3.51022	17	70	4843
40	LOC105038680	0.00177431	3.77442	17	81	4504
44	LOC105044309	0.00324027	4.01133	17	61	4238
50	LOC105053549	0	4.3202	17	76	3935
49	LOC105052527	NA	4.3279	17	55	3928
46	LOC105045464	0.00163257	4.97076	17	66	3420
39	LOC105038580	NA	5.17504	17	37	3285
38	LOC105038118	0.00512116	5.56647	17	74	3054
54	LOC105058326	NA	5.76662	17	48	2948
45	LOC105044668	NA	5.9712	17	41	2847
36	LOC105034993	0.00150247	6.81363	17	32	2495
42	LOC105043926	0.0043598	6.99876	17	58	2429
37	LOC105038008	0.00167031	7.84495	17	42	2167
48	LOC105051847	NA	8.05687	17	29	2110
43	LOC105044133	0.00464259	9.02815	17	52	1883
47	LOC105047385	0.00097969	9.1104	17	32	1866
30	LOC105054002	0.000225225	3.2888	16	65	4865
25	LOC105048898	NA	4.09731	16	88	3905
21	LOC105035203	0.000173611	4.55322	16	57	3514
23	LOC105047790	0.000733243	4.82218	16	86	3318
34	LOC105055889	NA	5.25797	16	69	3043
35	LOC105059853	0.00110057	5.4757	16	56	2922
33	LOC105055438	0	5.63976	16	43	2837
27	LOC105050432	0.002108	6.60066	16	42	2424
29	LOC105053848	0.00175896	6.79406	16	43	2355
28	LOC105051802	0.000520833	7.05467	16	47	2268
24	LOC105048612	0.00142432	7.33945	16	43	2180
20	LOC105032175	0.00178542	8.03616	16	26	1991
31	LOC105055047	0.000173611	8.10948	16	29	1973
22	LOC105042128	0.00408496	9.04466	16	34	1769
26	LOC105049583	0.0012174	9.1954	16	45	1740
32	LOC105055098	0.000523641	9.23254	16	40	1733
12	LOC105040359	NA	2.43388	15	117	6163
17	LOC105054595	0.00131185	2.68384	15	119	5589
13	LOC105042368	0.00260717	3.59023	15	79	4178
18	LOC105056151	0.000279526	3.9185	15	55	3828
19	LOC105058989	0.00270695	4.65983	15	56	3219
16	LOC105050114	0.000209646	4.89396	15	70	3065
11	LOC105040088	NA	5.96659	15	34	2514
15	LOC105045544	NA	6.67557	15	33	2247
14	LOC105043160	0.00123257	8.25991	15	30	1816
10	LOC105038499	0.00262649	9.3633	15	12	1602
9	LOC105059570	NA	3.91171	14	57	3579
7	LOC105053130	0.000682172	4.47857	14	47	3126
5	LOC105042323	NA	5.80672	14	33	2411
8	LOC105055709	0	5.8382	14	39	2398
6	LOC105042808	0	7.72201	14	28	1813
4	LOC105047446	NA	2.59688	13	66	5006
3	LOC105043011	NA	1.9151	12	128	6266
2	LOC105037930	0.000398878	3.09358	12	57	3879
1	LOC105059054	NA	5.46747	10	18	1829

## Sheet: S10. Correlation_π_SSSNPs
Supplementary Data 10. Correlation between nucleotide diversity and density of SSSNPs, and nucleotide diversity and number of species that are monophyletic
Genus	Nuceotide diversity and density of SSSNPs (r)	Nuceotide diversity and density of SSSNPs (p-value)	Density of SSSNPs and number of monophyletic species (r)	Density of SSSNPs and number of monophyletic species (p-value)	Nuceotide diversity and number of monophyletic species (r)	Nuceotide diversity and number of monophyletic species (p-value)
Artocarpus	0.002	0.94	0.322	<0.001	0.04	0.256
Geonoma	0.154	<0.001	0.206	<0.001	0.159	<0.001
Inga	0.493	<0.001	0.612	<0.001	0.423	<0.001
Polemonium	0.168	0.057	0.395	<0.001	0.159	0.073
Tsuga	0.529	<0.001	0.529	<0.001	0.185	<0.001
Average	0.269		0.413		0.193

[truncated: 4 more sheets: S11. Data availability, S12. Nuclear vs. plastome, S13. list of datasets , Table S13. Available WGS datase]
